# Supplementary material for: LC–MS Based Draft Map of the Arabidopsis thaliana Nuclear Proteome and Protein Import in Pattern Triggered Immunity
Source: Front Plant Sci. 2021 Nov 8;12:744103. doi: 10.3389/fpls.2021.744103 (PMC8630587; doi:10.3389/fpls.2021.744103)
Supplement: Supplementary File 2 — Tables containing detailed (unfiltered) proteome discoverer exported results. [file Data_Sheet_2.xlsx]

## Sheet: Summary
Supplementary File 2
Table	Description
Table 1	proteins identified in the Nuclear fraction (Control)
Table 2	proteins identified in the Nuclear fraction (flg22)
Table 3	proteins identified in the Nuclear fraction (nlp20)
Table 4	proteins identified in the cellular fraction (Control)
Table 5	proteins identified in the cellular fraction (flg22)
Table 6	proteins identified in the cellular fraction (nlp20)

## Sheet: Table 1
Master	Accession	Description	Coverage	# Peptides	# Unique Peptides	# Protein Groups	# AAs	MW [kDa]	calc. pI	Exp. q-value A2 Mascot	Coverage A2 Mascot	# Peptides A2 Mascot	# PSMs A2 Mascot	Exp. q-value B2 Mascot	Coverage B2 Mascot	# Peptides B2 Mascot	# PSMs B2 Mascot	Exp. q-value C2 Mascot	Coverage C2 Mascot	# Peptides C2 Mascot	# PSMs C2 Mascot	Exp. q-value D2 Mascot	Coverage D2 Mascot	# Peptides D2 Mascot	# PSMs D2 Mascot	Exp. q-value E2 Mascot	Coverage E2 Mascot	# Peptides E2 Mascot	# PSMs E2 Mascot	Exp. q-value F2 Mascot	Coverage F2 Mascot	# Peptides F2 Mascot	# PSMs F2 Mascot
Master Protein	AT2G27720	60S acidic ribosomal protein family	100	13	7	1	115	11,4	4,61	0,000	100	12	50	0,000	100	11	38	0,000	68,695652173913	5	9	0,000	40	5	8	0,000	68,695652173913	9	29	0,000	53	6	26
Master Protein	AT2G27710	60S acidic ribosomal protein family ; 60S acidic ribosomal protein family ; 60S acidic ribosomal protein family	100	16	10	1	115	11,4	4,68	0,000	100	14	67	0,000	100	15	67	0,000	64	8	15	0,000	64	8	12	0,000	85	13	38	0,000	85	10	37
Master Protein	AT3G16420	PYK10-binding protein 1 ; PYK10-binding protein 1 ; PYK10-binding protein 1	95	24	24	1	298	32,1	5,77	0,000	87	20	209	0,000	85	18	178	0,000	81	14	57	0,000	76	14	75	0,000	60	11	42	0,000	71	13	39
Master Protein	AT4G10480	Nascent polypeptide-associated complex (NAC), alpha subunit family protein	89	14	14	1	212	23,2	4,42	0,000	89	12	48	0,000	83	13	50	0,000	39,622641509434	5	8	0,000	40	6	11	0,000	45	7	23	0,000	45	7	23
Master Protein	AT3G52300	ATP synthase D chain, mitochondrial	85	26	26	1	168	19,6	5,19	0,000	66	12	39	0,000	54	9	36	0,000	69	19	134	0,000	78	20	153	0,000	76	21	109	0,000	76	19	83
Master Protein	AT1G14980	chaperonin 10	85	11	11	1	98	10,8	7,42	0,000	64	6	37	0,000	61	4	18	0,000	71	7	21	0,000	73,469387755102	7	23	0,000	78	8	19	0,000	78	8	16
Master Protein	AT5G52310	low-temperature-responsive protein 78 (LTI78) / desiccation-responsive protein 29A (RD29A)	85	38	38	1	710	77,8	4,54	0,000	79	32	80	0,000	77	31	103	0,000	25	11	18	0,000	41	15	24	0,000	22	8	11	0,000	20	7	10
Master Protein	AT5G13850	nascent polypeptide-associated complex subunit alpha-like protein 3	82	11	5	1	204	22,0	4,55	0,000	63	10	42	0,000	76	9	51	0,000	29	5	7	0,000	29	5	8	0,000	34	6	8	0,000	27	5	8
Master Protein	AT4G22380	Ribosomal protein L7Ae/L30e/S12e/Gadd45 family protein	81,25	7	5	1	128	13,9	7,28	0,000	75	5	20	0,000	60,15625	4	14	0,011	52,34375	2	2	0,001	26,5625	2	2		0				0
Master Protein	AT3G09840	cell division cycle 48	80,716934487021	71	22	1	809	89,3	5,25	0,000	75	59	233	0,000	73	45	235	0,000	55	44	83	0,000	64	47	111	0,000	40	32	60	0,000	48	34	50
Master Protein	AT3G53990	Adenine nucleotide alpha hydrolases-like superfamily protein	79,375	12	12	1	160	17,8	5,94	0,000	75,625	9	29	0,000	71,25	8	22	0,000	71,25	8	14	0,000	71,25	7	15	0,000	71,25	8	16	0,000	63,125	6	10
Master Protein	AT1G29250	Alba DNA/RNA-binding protein	78	14	9	1	130	14,6	5,36	0,000	78	9	71	0,000	78	12	105	0,000	35	4	20	0,000	28	3	27	0,000	29	4	9	0,000	29	4	10
Master Protein	AT2G34160	Alba DNA/RNA-binding protein	78	12	7	1	130	14,6	5,36	0,000	76	9	19	0,000	50	7	21	0,000	26	3	4	0,000	26	3	8	0,004	6	1	1	0,000	12	2	2
Master Protein	AT3G04400	Ribosomal protein L14p/L23e family protein	78,4	13	13	1	125	13,4	10,05	0,000	75,2	9	36	0,000	68	8	30	0,000	43,2	4	8	0,000	36,8	3	5	0,000	47,2	7	17	0,000	40,8	5	10
Master Protein	AT2G21870	copper ion binding;cobalt ion binding;zinc ion binding	77	35	35	1	240	27,6	6,67	0,000	60	19	44	0,000	53,75	14	32	0,000	64	27	73	0,000	59	25	86	0,000	70	27	94	0,000	77,5	29	95
Master Protein	AT5G03340	ATPase, AAA-type, CDC48 protein	77	59	9	1	810	89,9	5,20	0,000	61	42	188	0,000	63	36	198	0,000	43	35	66	0,000	53	39	99	0,000	28	23	47	0,000	31	23	37
Master Protein	AT1G76030	ATPase, V1 complex, subunit B protein	75	36	10	1	486	54,1	5,10	0,000	63	26	110	0,000	62	26	112	0,000	60	23	53	0,000	61	22	65	0,000	70	31	96	0,000	65,843621399177	28	84
Master Protein	AT5G20920	eukaryotic translation initiation factor 2 beta subunit ; eukaryotic translation initiation factor 2 beta subunit	75	20	20	1	268	30,6	7,20	0,000	69	19	53	0,000	57,089552238806	15	47	0,000	31	7	11	0,000	39	10	19	0,000	25	6	8	0,000	24	5	7
Master Protein	AT5G08680	ATP synthase alpha/beta family protein	74	45	43	1	559	59,8	6,49	0,000	63	27	269	0,000	70	29	332	0,000	59	31	149	0,000	64	35	184	0,000	68	39	198	0,000	65	31	180
Master Protein	AT4G15802	heat shock factor binding protein	74	7	7	1	86	9,3	4,48	0,001	74	4	7	0,000	53	2	5	0,000	51	5	7	0,000	51	3	10	0,000	43	3	5	0,002	43	2	2
Master Protein	AT2G33150	peroxisomal 3-ketoacyl-CoA thiolase 3	73	34	32	1	462	48,5	8,34	0,000	64	25	95	0,000	54,978354978355	18	98	0,000	58	20	58	0,000	59	20	65	0,000	73	32	159	0,000	68	29	142
Master Protein	AT2G45640	SIN3 associated polypeptide P18	73	12	12	1	152	17,2	9,17	0,000	67	10	28	0,000	49	7	17	0,000	26	4	4	0,002	19	4	5	0,004	26	3	3	0,002	16	2	2
Master Protein	AT3G53230	ATPase, AAA-type, CDC48 protein	71	53	10	1	815	90,3	5,16	0,000	62	41	182	0,000	62	35	198	0,000	34	29	59	0,000	44	31	90	0,000	26	20	43	0,000	30	21	34
Master Protein	AT5G19510	Translation elongation factor EF1B/ribosomal protein S6 family protein	71	15	13	1	224	24,2	4,56	0,000	71	14	89	0,000	67	12	61	0,000	64	11	19	0,000	56	10	23	0,000	37	7	13	0,000	58	8	15
Master Protein	AT4G38510	ATPase, V1 complex, subunit B protein	70	31	5	1	494	55,1	5,25	0,000	59	21	88	0,000	54	20	94	0,000	55	19	43	0,000	54	18	56	0,000	65	27	82	0,000	60	23	71
Master Protein	AT1G30580	GTP binding	69	24	24	1	394	44,4	6,81	0,000	69	23	78	0,000	46	12	63	0,000	47	12	22	0,000	44	12	18	0,000	25	9	13	0,000	31	10	15
Master Protein	AT5G16130	Ribosomal protein S7e family protein	68	19	15	1	190	22,0	9,74	0,000	47	10	35	0,000	68	14	39	0,000	32	7	11	0,000	49	10	20	0,000	33	9	28	0,000	32	9	28
Master Protein	AT1G73230	Nascent polypeptide-associated complex NAC	68	9	9	1	165	18,0	6,21	0,000	66	8	34	0,000	66	8	35	0,000	40	5	11	0,000	52	6	10	0,000	49	4	5	0,000	52	5	10
Master Protein	AT1G17880	basic transcription factor 3	68	9	9	1	165	17,9	7,25	0,000	68	8	23	0,000	68	8	25	0,001	40	3	6	0,000	52	7	17	0,000	52	4	6	0,000	52	4	9
Master Protein	AT5G02500	heat shock cognate protein 70-1	67	50	20	1	651	71,3	5,12	0,000	65	43	607	0,000	67	47	736	0,000	51	32	102	0,000	53	33	156	0,000	48	31	71	0,000	52	31	65
Master Protein	AT1G62740	stress-inducible protein, putative	67	45	41	1	571	64,5	6,18	0,000	65	37	164	0,000	52	24	87	0,000	32	17	33	0,000	45	20	67	0,000	25	11	13	0,000	27	10	15
Master Protein	AT5G27770	Ribosomal L22e protein family	67,741935483871	14	4	1	124	14,0	9,55	0,000	65	8	25	0,000	51	9	62	0,000	51	7	11	0,000	50	6	12	0,000	37	6	12	0,000	33	4	10
Master Protein	AT3G05560	Ribosomal L22e protein family ; Ribosomal L22e protein family ; Ribosomal L22e protein family	67,741935483871	14	4	1	124	14,0	9,55	0,000	63	8	25	0,000	54	10	66	0,000	41	6	11	0,000	50	6	10	0,000	35	5	10	0,000	35	5	12
Master Protein	AT1G33140	Ribosomal protein L6 family ; Ribosomal protein L6 family	67	17	15	1	194	22,0	9,45	0,000	48	9	34	0,000	63	12	57	0,000	46	9	15	0,000	37	7	12	0,000	51	11	30	0,000	54,639175257732	11	31
Master Protein	AT5G47700	60S acidic ribosomal protein family ; 60S acidic ribosomal protein family	67	5	3	1	113	11,2	4,36	0,000	67	5	25	0,000	66	4	28	0,001	52,212389380531	2	4	0,001	66	3	6	0,003	66	3	5	0,002	66	4	4
Master Protein	AT2G20490	nucleolar RNA-binding Nop10p family protein	67,1875	5	5	1	64	7,4	9,50	0,000	45,3125	3	11	0,001	64,0625	3	4	0,000	43,75	2	4	0,001	45,3125	3	4	0,000	43,75	2	5	0,000	25	2	4
Master Protein	AT3G02080	Ribosomal protein S19e family protein	67	15	6	1	143	15,8	10,08	0,000	46	7	39	0,000	34,965034965035	7	31	0,000	44	8	21	0,000	53	9	27	0,000	60	11	48	0,000	53	10	39
Master Protein	AT3G53870	Ribosomal protein S3 family protein	67	14	5	1	249	27,3	9,54	0,000	48	8	26	0,000	52	9	29	0,000	28	5	8	0,000	28	6	10	0,000	53	10	21	0,000	42,570281124498	9	18
Master Protein	AT1G01100	60S acidic ribosomal protein family ; 60S acidic ribosomal protein family ; 60S acidic ribosomal protein family	66	5	3	1	112	11,2	4,36	0,000	66	5	38	0,000	66	4	36	0,000	66	3	7	0,000	66	3	7	0,000	66	3	6	0,000	66	4	8
Master Protein	AT1G08880	Histone superfamily protein	66	8	5	1	142	14,8	10,32	0,000	64	6	11	0,000	30	2	18	0,000	53	5	8	0,000	64	6	10	0,000	41	4	9	0,000	61	5	9
Master Protein	AT1G78900	vacuolar ATP synthase subunit A ; vacuolar ATP synthase subunit A	66	36	36	1	623	68,8	5,24	0,000	48	22	73	0,000	46	19	52	0,000	36	18	39	0,000	52	23	51	0,000	45	22	59	0,000	39	23	51
Master Protein	AT5G11900	Translation initiation factor SUI1 family protein	66	9	9	1	198	21,6	7,64	0,000	43	5	11	0,000	15	3	6	0,006	11	3	3	0,002	37	3	3	0,009	13	2	2	0,005	9	2	2
Master Protein	AT3G01390	vacuolar membrane ATPase 10 ; vacuolar membrane ATPase 10	66	8	8	1	110	12,4	6,00	0,000	61	5	25	0,000	49	4	32	0,000	65	4	11	0,000	65	4	14	0,000	66	7	23	0,000	61	5	17
Master Protein	AT2G29570	proliferating cell nuclear antigen 2	66	10	4	1	264	29,2	4,72	0,000	47	6	9	0,000	28,030303030303	4	14	0,000	28	5	8	0,000	28	5	9	0,000	22	4	4	0,000	16	3	4
Master Protein	AT3G52930	Aldolase superfamily protein	66	28	17	1	358	38,5	6,46	0,000	59	22	100	0,000	62	21	101	0,000	42	13	30	0,000	45	14	36	0,000	33	10	17	0,000	43,854748603352	11	21
Master Protein	AT1G30230	Glutathione S-transferase, C-terminal-like;Translation elongation factor EF1B/ribosomal protein S6	66	12	9	1	260	28,8	4,74	0,000	57	8	68	0,000	54	8	66	0,000	56	7	17	0,000	60	8	21	0,000	28	5	10	0,000	33	6	8
Master Protein	AT1G51060	histone H2A 10	65	11	8	1	132	13,9	10,10	0,000	65	10	35	0,000	56	6	32	0,000	62	7	15	0,000	60	9	23	0,000	56	4	10	0,000	62	6	10
Master Protein	AT3G05530	regulatory particle triple-A ATPase 5A	65	24	10	1	424	47,5	5,03	0,000	62	20	50	0,000	51	14	52	0,000	45	12	13	0,000	40	12	19	0,000	26	7	7	0,000	36	9	10
Master Protein	AT2G32060	Ribosomal protein L7Ae/L30e/S12e/Gadd45 family protein ; Ribosomal protein L7Ae/L30e/S12e/Gadd45 family protein ; Ribosomal protein L7Ae/L30e/S12e/Gadd45 family protein	65	8	5	1	144	15,3	5,90	0,000	64	7	25	0,000	59	6	12	0,000	43,75	3	4	0,000	25	3	9	0,000	30	4	11	0,000	39	5	13
Master Protein	AT1G47260	gamma carbonic anhydrase 2	65	15	13	1	278	30,0	7,24	0,000	47	8	15	0,000	26,978417266187	4	5	0,000	65	12	34	0,000	65	15	38	0,000	47	11	23	0,000	56	11	23
Master Protein	AT4G09000	general regulatory factor 1	64	13	5	1	267	29,9	4,81	0,000	42	9	41	0,000	46	6	36	0,000	21	7	25	0,000	36	7	20	0,000	44	10	32	0,000	44	10	24
Master Protein	AT3G46440	UDP-XYL synthase 5 ; UDP-XYL synthase 5	64	24	4	1	341	38,4	7,52	0,000	63	20	113	0,000	47	15	99	0,000	32,258064516129	10	24	0,000	40	12	35	0,000	31	9	17	0,000	28	9	21
Master Protein	AT5G02490	Heat shock protein 70 (Hsp 70) family protein	64	38	18	1	653	71,3	5,12	0,000	59	34	354	0,000	64	35	345	0,000	40	22	70	0,000	44,104134762634	24	120	0,000	29	18	45	0,000	39,509954058193	21	47
Master Protein	AT5G61170	Ribosomal protein S19e family protein	64	13	5	1	143	15,7	10,21	0,000	37	6	21	0,000	20	4	18	0,000	42	7	15	0,000	41	8	22	0,000	60	11	32	0,000	53	10	27
Master Protein	AT2G46280	TGF-beta receptor interacting protein 1 ; TGF-beta receptor interacting protein 1	64	18	18	1	328	36,4	6,99	0,000	59	16	44	0,000	50,609756097561	12	30	0,000	23	7	8	0,000	49	12	15	0,000	20	6	8	0,000	30	7	10
Master Protein	AT5G26360	TCP-1/cpn60 chaperonin family protein	63,963963963964	28	28	1	555	60,3	5,77	0,000	51	22	55	0,000	39	14	61	0,000	18	6	11	0,000	30	11	21	0,000	20	9	12	0,000	34	12	13
Master Protein	AT5G47890	NADH-ubiquinone oxidoreductase B8 subunit, putative	63	5	5	1	97	10,8	9,44	0,000	14	1	2	0,002	11,340206185567	1	1	0,000	40	3	6	0,000	40	3	8	0,000	63	5	10	0,000	37	3	6
Master Protein	AT5G37475	Translation initiation factor eIF3 subunit	63	12	12	1	225	25,2	4,82	0,000	46	9	15	0,000	62	8	20	0,001	21	3	3	0,012	22	3	3	0,000	12	2	2	0,003	12	2	2
Master Protein	AT5G65020	annexin 2	63	18	18	1	317	36,2	6,10	0,000	35	9	16	0,000	28,391167192429	6	11	0,000	33	9	14	0,000	43	12	18	0,000	43	13	24	0,000	39	12	23
Master Protein	AT3G09440	Heat shock protein 70 (Hsp 70) family protein ; Heat shock protein 70 (Hsp 70) family protein	63,020030816641	45	26	1	649	71,1	5,07	0,000	56	40	466	0,000	63,020030816641	39	477	0,000	41	25	66	0,000	53	28	90	0,000	40	25	50	0,000	46	24	47
Master Protein	AT3G07480	2Fe-2S ferredoxin-like superfamily protein	62	8	8	1	159	17,6	7,91	0,000	62	7	22	0,000	31	3	14	0,000	20	4	10	0,000	37	5	10	0,000	20	3	5	0,000	14	1	1
Master Protein	AT1G48610	AT hook motif-containing protein	62	14	14	1	212	21,7	11,41	0,000	58	8	9	0,000	15	2	3	0,000	39	7	7	0,000	39	5	5	0,000	31	7	10	0,000	30	8	10
Master Protein	AT4G27090	Ribosomal protein L14	62	16	10	1	134	15,5	10,04	0,000	58	13	59	0,000	38	6	49	0,000	50	8	13	0,000	44	7	15	0,000	62	12	37	0,000	58,955223880597	13	38
Master Protein	AT1G79920	Heat shock protein 70 (Hsp 70) family protein	62,575210589651	38	9	1	831	91,6	5,19	0,000	48	29	114	0,000	53	30	101	0,000	28	18	34	0,000	33	22	35	0,000	12	8	11	0,000	7	5	8
Master Protein	AT3G46560	Tim10/DDP family zinc finger protein	62	6	6	1	93	10,7	5,50	0,000	24	2	4	0,000	23	2	3	0,000	40	4	8	0,000	29	3	5	0,000	49	5	21	0,000	58	5	17
Master Protein	AT4G23885	unknown protein; BEST Arabidopsis thaliana protein match is: unknown protein (TAIR:AT5G24165.1); Has 30201 Blast hits to 17322 proteins in 780 species: Archae - 12; Bacteria - 1396; Metazoa - 17338; Fungi - 3422; Plants - 5037; Viruses - 0; Other Eukaryotes - 2996 (source: NCBI BLink).	62	4	4	1	77	8,4	9,72	0,000	49	3	13	0,000	49	3	12	0,000	49	3	7	0,000	49	3	8	0,000	49	3	6	0,000	62	4	7
Master Protein	AT2G36460	Aldolase superfamily protein	62	21	10	1	358	38,4	7,39	0,000	52	16	79	0,000	60	17	67	0,000	30	9	23	0,000	33	12	32	0,000	31	9	16	0,000	33	9	18
Master Protein	AT5G15520	Ribosomal protein S19e family protein	62	12	1	1	143	15,8	10,14	0,000	34,965034965035	6	24	0,000	20	4	18	0,000	30	6	14	0,000	41	8	22	0,000	46	9	32	0,000	51	9	24
Master Protein	AT5G63400	adenylate kinase 1	62	21	19	1	246	26,9	7,36	0,000	57	18	77	0,000	50	15	61	0,000	50	17	60	0,000	60	18	62	0,000	54	15	50	0,000	54	14	48
Master Protein	AT5G52840	NADH-ubiquinone oxidoreductase-related	62	15	15	1	169	19,2	4,77	0,000	43	6	12	0,000	30	4	8	0,000	62	10	20	0,000	62	12	27	0,000	52	12	26	0,000	52	11	19
Master Protein	AT3G51800	metallopeptidase M24 family protein	61	27	27	1	392	43,0	6,80	0,000	60	22	225	0,000	52	17	159	0,000	30	12	88	0,000	50	16	99	0,000	38	16	39	0,000	45	15	37
Master Protein	AT1G09760	U2 small nuclear ribonucleoprotein A	61	12	12	1	249	28,0	6,05	0,000	60	11	17	0,000	46	8	15	0,000	42	8	10	0,000	41	7	10		0			0,007	5	1	1
Master Protein	AT2G47110	ubiquitin 6 ; ubiquitin 6	61	13	13	1	157	17,8	9,80	0,000	47	8	52	0,000	37	6	28	0,000	23	5	9	0,000	35,031847133758	6	12	0,000	38	8	19	0,000	36	6	15
Master Protein	AT4G02620	vacuolar ATPase subunit F family protein	61,71875	5	5	1	128	14,3	6,57	0,001	7,03125	1	1	0,002	32,8125	2	2	0,001	17,1875	2	2	0,000	17,1875	3	3	0,000	15,625	2	3	0,000	39,0625	4	6
Master Protein	AT3G44110	DNAJ homologue 3	61	22	18	1	420	46,4	6,11	0,000	51	18	54	0,000	41	14	42	0,004	17	3	3	0,002	20,952380952381	5	5	0,000	17	6	7	0,000	16	5	6
Master Protein	AT3G11400	eukaryotic translation initiation factor 3G1	61	14	14	1	294	32,7	8,22	0,000	47	11	19	0,000	23,469387755102	4	5		0			0,012	9	1	1	0,000	13,265306122449	5	6	0,000	8	3	5
Master Protein	AT1G79930	heat shock protein 91	61	39	10	1	831	91,7	5,25	0,000	43	28	114	0,000	47	30	96	0,000	25	17	34	0,000	24	18	32	0,000	8,5439229843562	7	10	0,000	7	5	8
Master Protein	AT3G60770	Ribosomal protein S13/S15	60	13	2	1	151	17,1	10,39	0,000	35	6	28	0,000	29	5	23	0,000	42	7	14	0,000	53	8	14	0,000	44	10	20	0,000	41	9	18
Master Protein	AT2G37190	Ribosomal protein L11 family protein	60	9	1	1	166	17,9	8,97	0,000	49	7	68	0,000	37	5	58	0,000	42	6	25	0,000	42	7	31	0,000	49	8	33	0,000	60	8	37
Master Protein	AT3G53430	Ribosomal protein L11 family protein	60	10	2	1	166	18,0	8,97	0,000	49	7	69	0,000	37	5	60	0,000	42	6	25	0,000	42	7	32	0,000	49	8	35	0,000	60	9	38
Master Protein	AT5G62300	Ribosomal protein S10p/S20e family protein ; Ribosomal protein S10p/S20e family protein ; Ribosomal protein S10p/S20e family protein	60	11	2	1	124	13,9	9,72	0,000	50	7	78	0,000	50	6	68	0,000	44	7	39	0,000	60	9	55	0,000	44	8	48	0,000	60	9	41
Master Protein	AT2G31610	Ribosomal protein S3 family protein	60,4	12	2	1	250	27,5	9,54	0,000	52	9	26	0,000	24	6	25	0,000	32,4	6	9	0,000	41,2	8	12	0,000	32	8	19	0,000	40,8	8	17
Master Protein	AT3G03270	Adenine nucleotide alpha hydrolases-like superfamily protein	60,377358490566	8	8	1	159	17,4	7,37		0			0,000	11	1	2	0,000	44	4	5	0,000	54	7	35	0,012	8	1	1		0
Master Protein	AT1G19580	gamma carbonic anhydrase 1	60	9	8	1	275	30,0	7,59	0,001	20	3	3	0,001	15	2	2	0,000	39	6	7	0,000	57	8	11	0,000	14	3	3	0,006	14	3	3
Master Protein	AT3G47370	Ribosomal protein S10p/S20e family protein ; Ribosomal protein S10p/S20e family protein ; Ribosomal protein S10p/S20e family protein	59	10	1	1	122	13,7	9,72	0,000	50	7	71	0,000	50	6	67	0,000	43	6	35	0,000	59	8	49	0,000	43	7	44	0,000	59	8	38
Master Protein	AT5G39800	Mitochondrial ribosomal protein L27	59	5	2	1	94	10,5	10,13	0,001	58	3	3	0,000	47	2	4	0,000	35	2	3	0,001	58	4	6	0,000	57	3	3	0,000	36	4	6
Master Protein	AT1G35160	GF14 protein phi chain	59	11	3	1	267	30,2	4,87	0,000	53	9	35	0,000	34	5	33	0,000	23	6	23	0,000	23	6	20	0,000	47	10	29	0,000	36	8	22
Master Protein	AT4G37910	mitochondrial heat shock protein 70-1	59	38	32	1	682	73,0	5,62	0,000	51,466275659824	31	115	0,000	44	26	112	0,000	32,258064516129	14	22	0,000	29	17	28	0,000	27	17	31	0,000	30	15	27
Master Protein	AT1G24510	TCP-1/cpn60 chaperonin family protein	59	24	24	1	535	59,3	5,66	0,000	54	19	44	0,000	41	14	58	0,000	25	9	12	0,000	30	9	17	0,000	21	7	10	0,000	27	8	13
Master Protein	AT3G56130	biotin/lipoyl attachment domain-containing protein	59	10	10	1	281	29,6	8,72	0,000	30	5	10	0,000	32	4	11	0,000	44	8	12	0,000	43	6	13	0,000	47	8	11	0,000	39	7	9
Master Protein	AT4G18100	Ribosomal protein L32e	59	11	4	1	133	15,5	10,89	0,000	30	4	19	0,000	27	6	23	0,000	24,812030075188	6	9	0,000	22	5	9	0,000	34	8	18	0,000	41	8	17
Master Protein	AT5G60670	Ribosomal protein L11 family protein	59	8	3	1	166	17,8	8,92	0,000	40	5	47	0,000	26	3	32	0,000	31	4	16	0,000	40	6	21	0,000	47	7	21	0,000	59	7	23
Master Protein	AT3G05070	CONTAINS InterPro DOMAIN/s: mRNA splicing factor, Cwf18 (InterPro:IPR013169); Has 292 Blast hits to 292 proteins in 153 species: Archae - 0; Bacteria - 0; Metazoa - 118; Fungi - 83; Plants - 38; Viruses - 11; Other Eukaryotes - 42 (source: NCBI BLink).	59	6	6	1	144	16,4	4,93	0,000	44	5	8	0,002	36	3	5	0,003	39	3	3	0,012	29	2	2	0,012	17	1	2	0,007	25	2	2
Master Protein	AT5G20290	Ribosomal protein S8e family protein	59,009009009009	18	13	1	222	25,0	10,32	0,000	56	13	41	0,000	39	7	23	0,000	44	12	32	0,000	42	10	32	0,000	47	14	68	0,000	47	12	53
Master Protein	AT4G00100	ribosomal protein S13A	58	12	1	1	151	17,1	10,39	0,000	35	6	24	0,000	29	5	23	0,000	32	5	11	0,000	43	6	11	0,000	42	9	17	0,000	41	9	16
Master Protein	AT4G31700	ribosomal protein S6	58,8	20	6	1	250	28,4	10,61	0,000	44,8	14	84	0,000	19,6	6	38	0,000	41,6	10	23	0,000	40	11	26	0,000	49,6	15	43	0,000	58,8	17	42
Master Protein	AT5G40080	Mitochondrial ribosomal protein L27	58	4	1	1	94	10,5	10,13	0,001	47	2	2	0,000	47	2	4	0,001	35	2	3	0,001	58	4	6	0,000	57	3	4	0,000	35	3	5
Master Protein	AT3G16410	nitrile specifier protein 4	58	31	31	1	619	67,6	5,15	0,000	46	24	106	0,000	39	19	97	0,000	40	20	54	0,000	49	22	56	0,000	35,702746365105	17	40	0,000	38	20	37
Master Protein	AT3G11500	Small nuclear ribonucleoprotein family protein	58	3	3	1	79	8,7	8,53	0,000	58	3	4	0,000	18	1	2	0,001	18	1	1		0			0,000	18	1	1	0,000	18	1	1
Master Protein	AT5G56030	heat shock protein 81-2	58	46	3	1	699	80,0	5,05	0,000	53	41	217	0,000	54	35	235	0,000	23	16	37	0,000	32	22	49	0,000	19	13	18	0,000	15	10	14
Master Protein	AT1G04710	peroxisomal 3-ketoacyl-CoA thiolase 4	58	15	13	1	443	46,6	8,29	0,000	20	5	8	0,000	23	5	9	0,000	23	6	10	0,000	34	8	13	0,000	39	11	23	0,000	56	14	29
Master Protein	AT5G59290	UDP-glucuronic acid decarboxylase 3	57,703081232493	23	3	1	357	40,2	8,35	0,000	56	19	104	0,000	45	15	89	0,000	30,812324929972	10	22	0,000	38,375350140056	12	30	0,000	15	7	15	0,000	19,327731092437	8	20
Master Protein	AT5G47210	Hyaluronan / mRNA binding family	57,703081232493	27	22	1	357	38,0	8,78	0,000	52	21	120	0,000	41	14	53	0,000	38	11	18	0,000	35	10	21	0,000	34,733893557423	15	19	0,000	33	14	22
Master Protein	AT3G44590	60S acidic ribosomal protein family ; 60S acidic ribosomal protein family	57	7	6	1	111	11,0	4,50	0,000	57	6	12	0,000	57	4	6	0,011	28	3	3	0,012	28	4	4	0,004	40	3	5	0,003	41	4	5
Master Protein	AT5G50850	Transketolase family protein	57	20	20	1	363	39,2	5,83	0,000	50	12	85	0,000	52	13	105	0,000	45	14	45	0,000	52	15	68	0,000	44	14	46	0,000	41	12	43
Master Protein	AT3G06610	DNA-binding enhancer protein-related	57	7	7	1	115	12,8	5,07	0,000	40	4	50	0,000	19	2	48	0,000	45	4	10	0,000	41	5	19	0,000	29	3	11	0,000	19	2	9
Master Protein	AT5G10360	Ribosomal protein S6e	57	21	7	1	249	28,1	10,83	0,000	48	16	92	0,000	34,136546184739	8	41	0,000	46	12	28	0,000	44,578313253012	11	30	0,000	44,578313253012	14	44	0,000	54	18	44
Master Protein	AT3G06650	ATP-citrate lyase B-1	56	33	14	1	608	65,8	7,81	0,000	51	26	121	0,000	47	22	93	0,000	47	24	46	0,000	47,203947368421	25	77	0,000	50	25	44	0,000	48	23	47
Master Protein	AT1G70600	Ribosomal protein L18e/L15 superfamily protein	56	12	1	1	146	16,4	10,59	0,000	54	8	20	0,000	44	7	23	0,000	29	4	5	0,000	29	4	6	0,000	28	4	11	0,000	39	6	11
Master Protein	AT1G23290	Ribosomal protein L18e/L15 superfamily protein	56	12	1	1	146	16,3	10,51	0,000	54	8	21	0,000	44	7	22	0,001	29	4	5	0,000	29	4	6	0,000	28	4	8	0,000	39	6	8
Master Protein	AT1G48830	Ribosomal protein S7e family protein ; Ribosomal protein S7e family protein	56	14	14	1	191	21,9	9,80	0,000	39	7	31	0,000	50,261780104712	8	23	0,000	30	5	10	0,000	27	5	12	0,000	32	9	22	0,000	30	8	22
Master Protein	AT5G38480	general regulatory factor 3	56	15	7	1	255	28,6	4,79	0,000	49	11	50	0,000	50	9	56	0,000	29	10	35	0,000	27,843137254902	9	36	0,000	26	8	30	0,000	32	8	28
Master Protein	AT1G78300	general regulatory factor 2	56	11	4	1	259	29,1	4,79	0,000	54	9	37	0,000	40	5	37	0,000	24	7	25	0,000	24	7	24	0,000	37	8	28	0,000	33	7	21
Master Protein	AT3G23990	heat shock protein 60	56	32	17	1	577	61,2	5,78	0,000	24	11	17	0,000	22	9	17	0,000	43	15	18	0,000	51	20	28	0,000	49	23	33	0,000	45,580589254766	21	33
Master Protein	AT4G12600	Ribosomal protein L7Ae/L30e/S12e/Gadd45 family protein	56,25	6	4	1	128	14,0	6,54	0,000	39,0625	5	45	0,000	48,4375	5	44	0,000	21,875	3	5	0,000	46,875	5	9	0,000	21,09375	2	3	0,000	21,09375	2	3
Master Protein	AT1G70190	Ribosomal protein L7/L12, oligomerisation;Ribosomal protein L7/L12, C-terminal/adaptor protein ClpS-like ; Ribosomal protein L7/L12, oligomerisation;Ribosomal protein L7/L12, C-terminal/adaptor protein ClpS-like	56,25	7	7	1	208	22,7	6,13	0,010	11	2	3	0,011	8	1	1	0,001	15	2	2	0,000	37	3	5	0,003	16	2	2	0,000	15	2	3
Master Protein	AT3G15730	phospholipase D alpha 1	56	39	39	1	810	91,8	5,87	0,000	54	34	177	0,000	47	30	190	0,000	40	22	37	0,000	41,358024691358	28	52	0,000	34	21	47	0,000	37	21	49
Master Protein	AT1G56070	Ribosomal protein S5/Elongation factor G/III/V family protein	56	39	26	1	843	93,8	6,25	0,000	52	33	114	0,000	43	28	119	0,000	16	10	15	0,000	22	11	17	0,000	27	16	22	0,000	17	13	18
Master Protein	AT4G35090	catalase 2	55	23	18	1	492	56,9	7,12	0,000	30	8	26	0,000	32	9	31	0,000	35	14	41	0,000	36	15	43	0,000	29	13	35	0,000	23,780487804878	9	23
Master Protein	AT2G18110	Translation elongation factor EF1B/ribosomal protein S6 family protein	55	7	4	1	231	25,3	4,60	0,000	41,991341991342	5	16	0,000	48	5	10	0,000	9	2	5	0,000	24	3	4	0,000	11	3	4	0,000	17	4	4
Master Protein	AT5G56010	heat shock protein 81-3	55,793991416309	45	2	1	699	80,0	5,05	0,000	53	41	212	0,000	52	34	228	0,000	23	16	37	0,000	32	22	49	0,000	17	12	17	0,000	15	10	14
Master Protein	AT4G13940	S-adenosyl-L-homocysteine hydrolase	55	26	26	1	485	53,3	5,97	0,000	48	23	124	0,000	38	17	111	0,000	23	8	18	0,000	23	11	25	0,000	22,680412371134	10	17	0,000	24	9	17
Master Protein	AT1G26630	Eukaryotic translation initiation factor 5A-1 (eIF-5A 1) protein	55	5	5	1	159	17,1	5,94	0,000	49	3	9	0,000	23	2	7	0,000	7	1	3	0,000	49	4	6	0,000	30,188679245283	3	6	0,000	30,188679245283	3	7
Master Protein	AT2G04390	Ribosomal S17 family protein	55	13	13	1	141	16,0	10,04	0,000	24,113475177305	3	23	0,000	8	1	19	0,000	34	7	23	0,000	20	5	21	0,000	32	7	28	0,000	36	7	28
Master Protein	AT5G49460	ATP citrate lyase subunit B 2	55	32	13	1	608	65,8	7,64	0,000	46	24	133	0,000	41	19	99	0,000	51	26	84	0,000	41	22	110	0,000	47	23	54	0,000	46	21	51
Master Protein	AT2G20450	Ribosomal protein L14	55	10	4	1	134	15,5	10,13	0,000	41	8	35	0,000	20	4	38	0,000	28	4	7	0,000	19	3	6	0,000	41	6	20	0,000	41	7	22
Master Protein	AT2G29530	Tim10/DDP family zinc finger protein	55	5	5	1	107	12,2	5,22	0,001	32	2	3	0,000	28	2	5	0,011	14	1	1	0,010	14	1	1	0,000	55	4	8	0,000	42	4	6
Master Protein	AT1G47200	WPP domain protein 2	55	6	3	1	180	19,1	4,53	0,001	51	5	9	0,002	7	1	1	0,003	7	1	1	0,000	47	4	4	0,003	15	2	3	0,010	15	2	2
Master Protein	AT1G56110	homolog of nucleolar protein NOP56	54	21	21	1	522	58,6	8,70	0,000	46	16	37	0,000	34	10	26	0,003	5	3	3	0,002	5,3639846743295	3	3	0,012	4	2	2	0,002	1	1	1
Master Protein	AT5G59150	RAB GTPase homolog A2D	54	7	5	1	217	23,8	5,91	0,001	10	2	3	0,000	33	3	4	0,001	13	3	3	0,002	11	2	2	0,000	18	4	5	0,000	24	3	4
Master Protein	AT3G10090	Nucleic acid-binding, OB-fold-like protein ; Nucleic acid-binding, OB-fold-like protein	54,6875	8	8	1	64	7,4	10,83	0,000	53,125	7	40	0,000	53,125	6	44	0,000	53,125	7	31	0,000	53,125	7	41	0,000	54,6875	8	44	0,000	54,6875	8	38
Master Protein	AT5G09810	actin 7	54	15	8	1	377	41,7	5,49	0,000	38	10	24	0,000	38	8	18	0,000	28	9	13	0,000	28	8	14	0,000	27	9	12	0,000	27	9	12
Master Protein	AT5G65430	general regulatory factor 8	54	10	3	1	260	29,5	5,39	0,000	32	7	26	0,000	34	4	7	0,000	35	6	10	0,000	46	7	15	0,000	7	2	7	0,000	6	2	6
Master Protein	AT1G18540	Ribosomal protein L6 family protein	54	16	10	1	233	26,1	10,10	0,000	38	9	35	0,000	23,175965665236	4	16	0,000	19,31330472103	4	10	0,000	29	6	15	0,000	42	10	22	0,000	47	11	25
Master Protein	AT5G12140	cystatin-1	54	4	4	1	101	11,2	5,22	0,001	15	1	1	0,000	33	2	3	0,000	36	3	4	0,000	25	2	5	0,009	25	2	2		0
Master Protein	AT1G50480	10-formyltetrahydrofolate synthetase	54	23	23	1	634	67,8	6,71	0,000	44	17	21	0,000	37	14	18	0,003	5	3	3	0,009	3	2	2	0,003	3	3	3	0,005	3	2	2
Master Protein	AT3G11510	Ribosomal protein S11 family protein	54	12	3	1	150	16,3	10,59	0,000	37	8	52	0,000	34	5	30	0,000	37	8	30	0,000	40	7	34	0,000	46	10	40	0,000	48	9	43
Master Protein	AT2G36160	Ribosomal protein S11 family protein	54	11	2	1	150	16,2	10,59	0,000	34	7	52	0,000	44	6	31	0,000	35	7	30	0,000	43	8	33	0,000	44	9	38	0,000	51	10	41
Master Protein	AT3G02560	Ribosomal protein S7e family protein ; Ribosomal protein S7e family protein	53	14	10	1	191	22,2	9,77	0,000	31,413612565445	5	19	0,000	45	7	18	0,000	26	5	8	0,000	40	7	13	0,000	41	9	18	0,000	47	12	22
Master Protein	AT3G49010	breast basic conserved 1	53,921568627451	18	2	1	204	23,5	11,00	0,000	46,078431372549	11	53	0,000	32	8	46	0,000	46,078431372549	11	33	0,000	46,078431372549	10	39	0,000	53,921568627451	16	62	0,000	48	15	63
Master Protein	AT1G23100	GroES-like family protein	53	8	8	1	97	10,5	8,50	0,002	39	4	7	0,037	16	1	1	0,000	47	4	5	0,002	45,360824742268	5	6	0,000	47	4	4	0,008	39	2	3
Master Protein	AT4G27500	proton pump interactor 1	53	32	32	1	612	68,8	9,03	0,000	43	25	56	0,000	34	16	40	0,000	24	11	15	0,000	26	9	14	0,000	15	7	8	0,000	17,483660130719	7	8
Master Protein	AT1G15930	Ribosomal protein L7Ae/L30e/S12e/Gadd45 family protein ; Ribosomal protein L7Ae/L30e/S12e/Gadd45 family protein	53	9	6	1	144	15,4	5,55	0,000	47	6	32	0,000	42	5	24	0,001	19	2	3	0,000	38	5	12	0,000	45	7	16	0,000	52	8	17
Master Protein	AT3G49010	breast basic conserved 1 ; breast basic conserved 1 ; breast basic conserved 1	53	18	2	1	206	23,8	11,02	0,000	46	12	59	0,000	33	9	50	0,000	47	13	37	0,000	46	11	43	0,000	53	16	70	0,000	49	16	70
Master Protein	AT3G09630	Ribosomal protein L4/L1 family	53	28	15	1	406	44,7	10,35	0,000	35	12	82	0,000	29	9	79	0,000	40	16	32	0,000	41	17	44	0,000	48	23	115	0,000	48	22	98
Master Protein	AT5G64140	ribosomal protein S28	53,125	7	7	1	64	7,3	11,17	0,000	53,125	6	24	0,000	53,125	6	21	0,000	53,125	7	22	0,000	53,125	7	41	0,000	53,125	7	29	0,000	53,125	7	31
Master Protein	AT3G09200	Ribosomal protein L10 family protein	53,125	18	3	1	320	34,1	5,07	0,000	46,25	15	64	0,000	52,8125	10	50	0,000	32,8125	8	28	0,000	36,5625	10	35	0,000	37,5	13	38	0,000	37,5	12	37
Master Protein	AT5G22880	histone B2	53	8	3	1	145	15,7	10,05	0,000	21	3	13	0,000	28	3	4	0,000	28	5	16	0,000	31	5	18	0,000	27	3	12	0,000	32	4	11
Master Protein	AT5G16050	general regulatory factor 5	52	13	4	1	268	30,2	4,81	0,000	35	9	36	0,000	39	7	39	0,000	38	9	28	0,000	26	8	25	0,000	20	6	25	0,000	26,865671641791	7	23
Master Protein	AT3G02090	Insulinase (Peptidase family M16) protein	52	24	24	1	531	59,1	6,79	0,000	42	17	70	0,000	41	12	88	0,000	40	15	27	0,000	38	15	35	0,000	37	15	30	0,000	43,879472693032	16	35
Master Protein	AT2G17390	ankyrin repeat-containing 2B	52	9	7	1	344	36,9	4,48	0,000	41	6	8	0,000	8	1	1	0,006	18	2	2	0,000	23	3	3	0,000	32	5	7	0,000	8	1	2
Master Protein	AT4G37870	phosphoenolpyruvate carboxykinase 1	52	37	37	1	671	73,4	7,08	0,000	47	27	107	0,000	43	28	114	0,000	35	21	36	0,000	38,301043219076	24	50	0,000	26	12	19	0,000	26	12	16
Master Protein	AT5G58420	Ribosomal protein S4 (RPS4A) family protein	52	16	16	1	262	29,8	10,21	0,000	37	10	34	0,000	39	10	24	0,000	33,206106870229	7	12	0,000	28	6	9	0,000	35	9	29	0,000	36	11	29
Master Protein	AT2G39990	eukaryotic translation initiation factor 2	52	9	9	1	293	31,8	5,14	0,000	22	4	7	0,000	38	6	11		0			0,001	6	1	1		0			0,000	23	5	6
Master Protein	AT1G45000	AAA-type ATPase family protein	52	16	2	1	399	44,7	8,19	0,000	40	11	37	0,000	35	9	37	0,000	21	6	8	0,000	27	9	13	0,000	17	5	7	0,000	22	7	9
Master Protein	AT1G26550	FKBP-like peptidyl-prolyl cis-trans isomerase family protein	52,112676056338	5	5	1	142	14,8	9,52	0,001	38	4	6	0,002	15	1	3	0,001	21,830985915493	2	3	0,001	35	3	5	0,000	30	3	3	0,000	38	4	4
Master Protein	AT4G05400	copper ion binding ; copper ion binding	52	18	18	1	250	27,6	9,44	0,000	48,4	9	11	0,000	20	3	5	0,000	30	8	10	0,000	40,8	11	14	0,000	50,4	15	28	0,000	50,8	16	29
Master Protein	AT3G12580	heat shock protein 70	51	35	16	1	650	71,1	5,25	0,000	50	30	332	0,000	43	25	286	0,000	32	19	59	0,000	30	21	75	0,000	28	17	37	0,000	28	16	33
Master Protein	AT1G09590	Translation protein SH3-like family protein ; Translation protein SH3-like family protein	51	10	10	1	164	18,6	10,46	0,000	38	5	20	0,000	37	6	17	0,000	25	3	10	0,000	25,609756097561	3	8	0,000	40	7	23	0,000	33	5	27
Master Protein	AT4G39680	SAP domain-containing protein ; SAP domain-containing protein	51	30	30	1	633	69,4	4,97	0,000	51	27	88	0,000	38	14	67	0,000	20	9	17	0,000	19	9	26	0,003	15	6	10	0,000	12	5	6
Master Protein	AT1G66070	Translation initiation factor eIF3 subunit ; Translation initiation factor eIF3 subunit	51	7	7	1	226	25,5	4,92	0,001	34	5	6	0,000	31,858407079646	3	5		0			0,002	23	3	3	0,003	10	2	2	0,000	3	1	1
Master Protein	AT1G61570	translocase of the inner mitochondrial membrane 13	51	3	3	1	87	9,4	5,36	0,000	29	2	12	0,000	18	1	13	0,000	29	2	4	0,000	51	3	6	0,000	51	3	10	0,000	29	2	11
Master Protein	AT1G22300	general regulatory factor 10	51	11	10	1	254	28,9	4,81	0,001	14	4	6	0,000	29	5	9	0,000	18	4	7	0,000	35	6	6	0,000	25	5	5	0,003	7,8740157480315	2	2
Master Protein	AT2G35900	unknown protein; FUNCTIONS IN: molecular_function unknown; INVOLVED IN: biological_process unknown; LOCATED IN: nucleus; EXPRESSED IN: 20 plant structures; EXPRESSED DURING: 13 growth stages; Has 32 Blast hits to 32 proteins in 12 species: Archae - 0; Bacteria - 0; Metazoa - 0; Fungi - 0; Plants - 32; Viruses - 0; Other Eukaryotes - 0 (source: NCBI BLink).	51,5625	6	6	1	192	21,2	5,07	0,001	31,25	4	5	0,000	37,5	4	5	0,006	24	3	3	0,012	24	2	2	0,009	38	4	4	0,014	17	2	2
Master Protein	AT4G39260	cold, circadian rhythm, and RNA binding 1	51	8	6	1	169	16,6	5,68	0,001	28	4	5	0,001	6	1	3	0,003	17	2	2	0,001	13	2	3	0,000	40	5	7	0,000	37	5	9
Master Protein	AT1G75950	S phase kinase-associated protein 1	51,25	6	4	1	160	17,8	4,54	0,001	41,875	5	6	0,000	51,25	4	6	0,003	11,875	2	2	0,002	16,25	3	4	0,012	11,875	2	2		0
Master Protein	AT4G05530	indole-3-butyric acid response 1	51	9	9	1	254	26,7	8,38	0,000	33	4	16	0,000	29	4	20	0,000	43	7	10	0,000	36	4	6	0,000	34,251968503937	7	10	0,000	20	5	11
Master Protein	AT2G38040	acetyl Co-enzyme a carboxylase carboxyltransferase alpha subunit ; acetyl Co-enzyme a carboxylase carboxyltransferase alpha subunit	50	44	44	1	769	85,3	5,82	0,000	46	34	79	0,000	37	24	76	0,000	27	16	30	0,000	33	18	31	0,000	33	23	38	0,000	29,778933680104	18	28
Master Protein	AT1G07930	GTP binding Elongation factor Tu family protein	50	18	1	1	372	41,3	9,23	0,000	43	14	206	0,000	41	12	217	0,000	16	6	66	0,000	19	9	69	0,000	18	6	41	0,000	18	6	36
Master Protein	AT4G34670	Ribosomal protein S3Ae	50,763358778626	15	8	1	262	29,8	9,74	0,000	41	10	24	0,000	34	8	26	0,000	29	7	13	0,000	36	10	15	0,000	35	11	26	0,000	36	9	22
Master Protein	AT5G35360	acetyl Co-enzyme a carboxylase biotin carboxylase subunit	50	26	26	1	555	60,7	7,66	0,000	42	17	45	0,000	42	15	38	0,000	28	15	25	0,000	28	14	23	0,000	30	14	22	0,000	25	12	18
Master Protein	AT5G66510	gamma carbonic anhydrase 3	50	12	9	1	258	27,8	7,27	0,000	13,953488372093	3	6	0,001	9	1	1	0,000	50	10	23	0,000	41	10	25	0,000	22	6	15	0,000	36	7	13
Master Protein	AT3G17390	S-adenosylmethionine synthetase family protein	50,381679389313	13	8	1	393	42,8	5,81	0,000	38	9	25	0,000	35	8	18	0,000	20	6	9	0,000	21	6	10	0,000	24	7	9	0,000	20	7	9
Master Protein	AT5G15090	voltage dependent anion channel 3 ; voltage dependent anion channel 3	50	11	7	1	274	29,2	8,21	0,000	35	7	11	0,000	33	7	18	0,000	20	5	11	0,000	47	9	17	0,000	29	7	9	0,000	23	7	10
Master Protein	AT1G07370	proliferating cellular nuclear antigen 1	50	8	2	1	263	29,1	4,75	0,000	37	5	12	0,000	38	5	16	0,000	22	4	7	0,000	41	6	12	0,000	16	3	3	0,000	16	3	4
Master Protein	AT5G59870	histone H2A 6	50	6	5	1	150	16,0	10,55	0,000	21	2	4	0,001	19	1	1	0,000	23	3	4	0,000	50	6	12	0,000	8	2	6	0,000	25	2	4
Master Protein	AT5G42850	Thioredoxin superfamily protein ; Thioredoxin superfamily protein	50	8	8	1	134	15,2	6,54	0,001	32	4	7	0,000	50	6	8	0,011	8,2089552238806	1	1	0,009	32	4	4	0,012	7	1	1	0,017	7	1	1
Master Protein	AT2G34480	Ribosomal protein L18ae/LX family protein	50	10	4	1	178	21,3	10,48	0,000	21	4	9	0,000	33	5	15	0,001	17	3	3	0,000	21	4	6	0,000	42	8	14	0,000	28	4	9
Master Protein	AT3G27380	succinate dehydrogenase 2-1 ; succinate dehydrogenase 2-1	49	13	6	1	279	31,2	8,44	0,000	45	11	25	0,000	31	6	9	0,003	13	3	3	0,010	11	2	2	0,012	5	1	1	0,004	9	2	2
Master Protein	AT1G64520	regulatory particle non-ATPase 12A	49,812734082397	11	11	1	267	30,7	4,91	0,000	35	9	14	0,000	26	6	19	0,000	23	4	4	0,000	35	7	11		0			0,017	13	2	2
Master Protein	AT1G74050	Ribosomal protein L6 family protein	49	16	10	1	233	26,1	10,17	0,000	34	8	25	0,000	21	3	9	0,000	11,587982832618	5	9	0,000	19,31330472103	6	14	0,000	30	9	19	0,000	37	11	19
Master Protein	AT3G13920	eukaryotic translation initiation factor 4A1	49	17	7	1	412	46,7	5,68	0,000	43	11	49	0,000	38	10	75	0,000	20,873786407767	7	9	0,000	24	7	11	0,000	12	4	6	0,000	12	4	4
Master Protein	AT5G58290	regulatory particle triple-A ATPase 3	49	17	16	1	408	45,7	5,60	0,000	38	13	30	0,000	39	10	30	0,000	28,921568627451	7	9	0,000	31	10	12	0,000	21	5	7	0,002	21	5	5
Master Protein	AT2G04520	Nucleic acid-binding, OB-fold-like protein	49	6	6	1	145	16,6	5,00	0,000	47	4	6	0,000	39	3	5		0			0,009	20	2	2	0,003	6	1	1	0,005	28	2	2
Master Protein	AT1G69620	ribosomal protein L34	49	10	3	1	119	13,6	11,59	0,000	31	4	16	0,000	31	4	13	0,000	25	6	15	0,000	36	6	20	0,000	49	8	29	0,000	49	8	27
Master Protein	AT1G07820	Histone superfamily protein ; Histone superfamily protein ; Histone superfamily protein ; histone H4 ; Histone superfamily protein ; Histone superfamily protein ; Histone superfamily protein ; Histone superfamily protein ; Histone superfamily protein	49	9	9	1	103	11,4	11,47	0,001	28	4	8	0,001	28	3	4	0,000	44	5	7	0,000	44	6	8	0,012	26	3	4	0,000	21	2	2
Master Protein	AT5G43010	regulatory particle triple-A ATPase 4A	49	15	1	1	399	44,8	8,19	0,000	40	11	32	0,000	35	9	33	0,000	21	6	8	0,000	24,812030075188	8	12	0,000	17	5	7	0,000	20	6	8
Master Protein	AT3G16460	Mannose-binding lectin superfamily protein ; Mannose-binding lectin superfamily protein	49	31	31	1	705	72,4	5,50	0,000	41	25	67	0,000	41	18	64	0,000	30	14	18	0,000	20	9	15	0,000	26	12	13	0,000	20	9	14
Master Protein	AT5G37720	ALWAYS EARLY 4	49	11	11	1	288	30,4	11,59	0,000	38	8	24	0,000	41	7	25	0,001	20	3	3	0,000	14	3	3	0,000	10	2	2	0,010	10	2	3
Master Protein	AT1G26880	Ribosomal protein L34e superfamily protein	49	10	3	1	120	13,7	11,59	0,000	30	3	12	0,000	30	3	13	0,000	36	7	16	0,000	25	5	19	0,000	37,5	7	26	0,000	37,5	8	26
Master Protein	AT5G13450	delta subunit of Mt ATP synthase	49	11	11	1	238	26,3	9,23	0,000	27	4	12	0,000	34	5	10	0,000	41	7	12	0,000	41	9	17	0,000	35	5	7	0,006	31	5	7
Master Protein	AT5G02870	Ribosomal protein L4/L1 family	49	22	9	1	407	44,7	10,30	0,000	35	12	64	0,000	27,027027027027	8	67	0,000	27	11	21	0,000	36	14	30	0,000	47	21	94	0,000	41	18	79
Master Protein	AT3G13860	heat shock protein 60-3A	49	23	23	1	572	60,4	6,10	0,000	28	9	13	0,000	17	6	8	0,000	14	4	4	0,002	24	7	9	0,000	35	15	22	0,000	38	17	23
Master Protein	AT5G09590	mitochondrial HSO70 2	49	31	25	1	682	72,9	5,78	0,000	37	21	82	0,000	35	18	107	0,000	27	14	21	0,000	31	18	31	0,000	23,900293255132	12	23	0,000	24	12	21
Master Protein	AT1G49760	poly(A) binding protein 8 ; poly(A) binding protein 8	49	27	25	1	671	72,7	7,53	0,000	49	27	81	0,000	39	17	71	0,000	15	8	10	0,000	21	11	18	0,000	13	7	9	0,000	11	5	7
Master Protein	AT3G55410	2-oxoglutarate dehydrogenase, E1 component	48	46	36	1	1017	115,1	6,93	0,000	39	30	76	0,000	28	20	63	0,000	29	22	32	0,000	22	20	30	0,000	29	27	44	0,000	29	24	41
Master Protein	AT5G56940	Ribosomal protein S16 family protein	48	5	5	1	135	15,1	10,13	0,002	36	3	3		0				0			0,012	12	1	1	0,000	29	3	6	0,000	18	2	7
Master Protein	AT5G39570	FUNCTIONS IN: molecular_function unknown; INVOLVED IN: biological_process unknown; LOCATED IN: cytosol, nucleus; EXPRESSED IN: 25 plant structures; EXPRESSED DURING: 14 growth stages; BEST Arabidopsis thaliana protein match is: glycine-rich protein (TAIR:AT3G29075.1); Has 30201 Blast hits to 17322 proteins in 780 species: Archae - 12; Bacteria - 1396; Metazoa - 17338; Fungi - 3422; Plants - 5037;…	48	9	9	1	381	43,5	4,78	0,000	48	9	26	0,000	18	4	12	0,000	12	3	5	0,000	18	4	5	0,000	43	7	17	0,000	39	6	12
Master Protein	AT1G52740	histone H2A protein 9	48	5	2	1	134	14,3	10,29	0,000	38	3	5	0,000	23	2	3	0,000	6	1	2	0,000	30	2	4	0,000	46	4	10	0,000	17	2	4
Master Protein	AT3G59840	unknown protein; FUNCTIONS IN: molecular_function unknown; INVOLVED IN: biological_process unknown; LOCATED IN: chloroplast, chloroplast envelope; EXPRESSED IN: 23 plant structures; EXPRESSED DURING: 13 growth stages; Has 72 Blast hits to 72 proteins in 12 species: Archae - 0; Bacteria - 0; Metazoa - 0; Fungi - 0; Plants - 72; Viruses - 0; Other Eukaryotes - 0 (source: NCBI BLink).	48	2	2	1	97	10,5	4,77	0,010	28	1	1		0				0			0,008	19	1	2	0,007	19	1	1	0,017	19	1	1
Master Protein	AT1G27400	Ribosomal protein L22p/L17e family protein	48	9	9	1	176	19,9	10,11	0,000	36	7	38	0,000	16	2	34	0,000	31,25	6	16	0,000	31,25	6	23	0,000	38	8	36	0,000	31,25	6	28
Master Protein	AT1G24180	Thiamin diphosphate-binding fold (THDP-binding) superfamily protein	48	28	25	1	393	43,3	7,91	0,000	46	21	70	0,000	44	16	62	0,000	30	14	20	0,000	33	16	25	0,000	26	13	25	0,000	30	15	25
Master Protein	AT1G67350	unknown protein; Has 2 Blast hits to 2 proteins in 1 species: Archae - 0; Bacteria - 0; Metazoa - 0; Fungi - 0; Plants - 2; Viruses - 0; Other Eukaryotes - 0 (source: NCBI BLink). ; unknown protein; FUNCTIONS IN: molecular_function unknown; INVOLVED IN: photorespiration; LOCATED IN: mitochondrial membrane, mitochondrial respiratory chain complex I, respiratory chain complex I; EXPRESSED IN: 24 pl…	47	3	3	1	98	11,8	5,52	0,006	23,469387755102	1	1	0,000	23,469387755102	1	2	0,002	47	3	4	0,000	13,265306122449	1	4	0,012	23,469387755102	1	1	0,003	24	2	2
Master Protein	AT2G33210	heat shock protein 60-2	47	26	11	1	585	61,9	6,68	0,000	29	12	17	0,000	12	6	9	0,000	22	10	12	0,000	32,991452991453	14	18	0,000	33	17	23	0,000	29	15	24
Master Protein	AT1G64190	6-phosphogluconate dehydrogenase family protein	47	18	10	1	487	53,3	5,45	0,000	39	11	20	0,000	24	8	20	0,000	24	8	10	0,000	24	9	12	0,000	20	7	9	0,000	19	6	8
Master Protein	AT5G20720	chaperonin 20 ; chaperonin 20 ; chaperonin 20	47	8	8	1	253	26,8	8,88	0,000	45	6	12	0,000	44	7	14	0,000	26	4	7	0,000	29	5	7	0,000	26	4	4	0,002	22	3	4
Master Protein	AT2G38810	histone H2A 8 ; histone H2A 8 ; histone H2A 8	47	5	2	1	136	14,4	10,48	0,000	38	3	6	0,005	23	1	1	0,000	6	1	2	0,000	30	3	5	0,000	24	3	8	0,000	38	3	5
Master Protein	AT5G55140	ribosomal protein L30 family protein	47	4	4	1	109	12,4	10,59	0,002	19	1	1	0,001	19	1	2	0,003	19	1	1	0,002	34	2	2	0,003	32	3	4		0
Master Protein	AT3G61260	Remorin family protein	47	6	6	1	212	23,1	5,64	0,006	43	4	5	0,002	18	2	2	0,011	14,622641509434	1	1		0				0			0,017	6	1	1
Master Protein	AT5G53070	Ribosomal protein L9/RNase H1	47	9	9	1	221	25,3	9,60	0,005	11	1	1	0,031	11	1	1	0,000	34,841628959276	5	5	0,000	30,316742081448	5	7	0,000	39	7	10	0,000	40	7	12
Master Protein	AT5G15200	Ribosomal protein S4	47	13	7	1	198	23,0	10,17	0,000	34	10	41	0,000	36	7	43	0,000	23	7	15	0,000	20	7	15	0,000	20	6	17	0,000	23	7	17
Master Protein	AT1G47420	succinate dehydrogenase 5	47	11	11	1	257	28,1	6,65	0,000	47	11	50	0,000	43,579766536965	10	63	0,000	36	7	14	0,000	36	7	18	0,000	40	8	27	0,000	33,852140077821	7	16
Master Protein	AT1G12840	vacuolar ATP synthase subunit C (VATC) / V-ATPase C subunit / vacuolar proton pump C subunit (DET3)	47	14	14	1	375	42,6	5,54	0,000	33,6	7	23	0,000	34,4	8	33	0,000	24	6	8	0,000	19,2	5	7	0,000	17	5	7	0,000	13	3	4
Master Protein	AT1G12270	stress-inducible protein, putative	47	23	19	1	572	64,5	6,28	0,000	47,027972027972	20	59	0,000	35	13	27	0,000	14	5	13	0,000	11,013986013986	6	42	0,000	11	5	6	0,000	8	5	9
Master Protein	AT1G53750	regulatory particle triple-A 1A	47	21	21	1	426	47,8	6,65	0,000	32	13	32	0,000	29	11	29	0,000	24	7	7	0,000	18	5	7	0,000	13,849765258216	5	7	0,000	13	4	6
Master Protein	AT2G27100	C2H2 zinc-finger protein SERRATE (SE)	47	24	24	1	720	81,0	8,38	0,000	33	18	29	0,000	26	12	22	0,000	9	5	9	0,000	7	4	8	0,000	9	5	5	0,003	3	2	2
Master Protein	AT2G27730	copper ion binding	46	6	6	1	113	11,9	9,64		0			0,000	13	1	4	0,003	39	2	3	0,012	14	1	1	0,003	32	3	3		0
Master Protein	AT5G60460	Preprotein translocase Sec, Sec61-beta subunit protein	46	4	4	1	109	10,9	11,56	0,004	46	4	5		0			0,011	22	1	1	0,012	22	1	1	0,012	22	1	1	0,017	22	1	1
Master Protein	AT1G22780	Ribosomal protein S13/S18 family ; S18 ribosomal protein ; Ribosomal protein S13/S18 family	46	11	11	1	152	17,5	10,54	0,000	36	7	64	0,000	38	6	58	0,000	40	8	47	0,000	42	9	61	0,000	34	6	61	0,000	34	6	56
Master Protein	AT2G33845	Nucleic acid-binding, OB-fold-like protein	46	4	4	1	182	20,1	9,33	0,001	46	4	7	0,002	8	1	2		0				0				0				0
Master Protein	AT5G61780	TUDOR-SN protein 2	46	30	24	1	985	107,7	6,55	0,000	32	20	45	0,000	42	25	49	0,000	6,7005076142132	5	5	0,000	5	4	7	0,000	3	3	3	0,000	3	4	4
Master Protein	AT2G28760	UDP-XYL synthase 6 ; UDP-XYL synthase 6 ; UDP-XYL synthase 6	46	20	3	1	343	38,6	8,46	0,000	40	15	82	0,000	17	9	63	0,000	16	6	17	0,000	15	8	24	0,000	15	7	15	0,000	13	6	18
Master Protein	AT5G46430	Ribosomal protein L32e ; Ribosomal protein L32e	46	10	3	1	133	15,5	10,78	0,000	23	4	17	0,000	29	7	26	0,000	34	7	10	0,000	24,812030075188	5	8	0,000	24,812030075188	7	18	0,000	30	8	17
Master Protein	AT3G20050	T-complex protein 1 alpha subunit	46,605504587156	21	21	1	545	59,2	6,30	0,000	27	11	36	0,000	23	8	37	0,000	12	6	11	0,000	22	9	15	0,000	29	12	15	0,000	12	6	10
Master Protein	AT2G02050	NADH-ubiquinone oxidoreductase B18 subunit, putative	46	5	5	1	103	11,7	7,78	0,000	20	2	6		0			0,000	23	3	7	0,000	23	3	9	0,000	43	4	47	0,000	46	5	47
Master Protein	AT3G49910	Translation protein SH3-like family protein	46	13	13	1	146	16,9	10,78	0,000	42	7	27	0,000	42	8	19	0,000	46	9	22	0,000	43	9	34	0,000	46	12	68	0,000	46	12	51
Master Protein	AT5G54500	flavodoxin-like quinone reductase 1	46	7	7	1	204	21,8	6,38	0,000	41	5	6	0,000	30	4	8	0,003	12	2	3	0,002	15	2	2	0,012	7	1	1	0,017	5,3921568627451	1	1
Master Protein	AT2G36580	Pyruvate kinase family protein	46	17	5	1	527	57,5	6,35	0,000	42	15	63	0,000	43	13	65	0,000	7	2	3	0,001	14	4	5	0,010	2	1	1	0,017	2	1	1
Master Protein	AT1G07170	PHF5-like protein ; PHF5-like protein ; PHF5-like protein ; PHF5-like protein	46	4	4	1	110	12,4	8,41	0,000	31	3	8	0,009	13	1	2	0,000	46	4	8	0,000	46	4	9	0,000	31	3	3	0,000	31	3	5
Master Protein	AT2G21580	Ribosomal protein S25 family protein	46	9	5	1	108	12,1	10,70	0,000	32	5	8	0,000	44	4	25	0,000	32	5	10	0,000	32	5	9	0,000	44	7	40	0,000	44	6	39
Master Protein	AT4G39200	Ribosomal protein S25 family protein	46	8	4	1	108	12,0	10,70	0,000	44	7	19	0,000	44	5	28	0,000	34	7	13	0,000	34	7	11	0,000	44	7	34	0,000	44	7	33
Master Protein	AT3G06050	peroxiredoxin IIF	46	10	10	1	201	21,4	8,90	0,001	16	2	3	0,000	16	2	6	0,000	32	4	8	0,000	40	8	12	0,000	34	7	11	0,000	40	5	6
Master Protein	AT5G10450	G-box regulating factor 6	46	9	2	1	273	31,0	5,33	0,000	31	7	24	0,000	32	4	11	0,000	21	4	8	0,000	38	6	13	0,000	13	3	8	0,000	5	2	6
Master Protein	AT1G03860	prohibitin 2 ; prohibitin 2	46	8	5	1	286	31,8	9,39	0,000	19	4	6	0,000	36,013986013986	5	7	0,003	11	2	4	0,001	8	2	3	0,012	6	1	2	0,000	10	2	2
Master Protein	AT3G03960	TCP-1/cpn60 chaperonin family protein	46	15	15	1	549	58,9	5,35	0,000	46	15	44	0,000	33	11	40	0,000	22	9	13	0,000	25	9	13	0,000	26,775956284153	10	14	0,000	19	8	11
Master Protein	AT4G26110	nucleosome assembly protein1;1	45	20	19	1	372	43,0	4,50	0,000	45	17	39	0,000	35	11	29	0,000	37	11	19	0,000	37	12	23	0,000	36	12	20	0,000	20	7	12
Master Protein	AT1G71770	poly(A)-binding protein 5 ; poly(A)-binding protein 5	45	31	30	1	682	74,4	8,40	0,000	45	29	118	0,000	36,950146627566	21	118	0,000	26,099706744868	13	16	0,000	33	16	24	0,000	20	9	14	0,000	26	11	14
Master Protein	AT5G18380	Ribosomal protein S5 domain 2-like superfamily protein	45	8	4	1	146	16,6	10,20	0,001	22	3	5	0,000	29	4	7	0,001	8	2	2	0,000	13	3	4	0,000	29	5	6	0,000	28	4	6
Master Protein	AT5G07350	TUDOR-SN protein 1	45	32	26	1	1007	110,0	7,50	0,000	40	27	57	0,000	29	21	60	0,000	16,583912611718	10	10	0,000	15	10	14	0,000	8	5	6	0,000	6	6	6
Master Protein	AT3G11250	Ribosomal protein L10 family protein	45	16	1	1	323	34,4	5,15	0,000	45	14	55	0,000	45	9	42	0,000	23	7	27	0,000	27	9	34	0,000	28	12	35	0,000	37	12	35
Master Protein	AT1G45249	abscisic acid responsive elements-binding factor 2	45	8	8	1	427	45,5	9,11	0,000	17	4	10	0,000	35	6	8	0,011	3	1	1	0,001	11	2	2		0				0
Master Protein	AT3G48930	Nucleic acid-binding, OB-fold-like protein	45,625	7	7	1	160	17,9	10,56	0,000	45,625	7	16	0,000	25	3	5	0,003	6,25	1	1	0,002	6,25	1	1	0,000	20	3	5	0,000	28,125	4	6
Master Protein	AT5G50370	Adenylate kinase family protein	45	12	10	1	248	27,3	7,37	0,000	33	6	12	0,000	25	5	8	0,000	30	9	21	0,000	39	9	20	0,000	44	9	17	0,000	39	7	16
Master Protein	AT3G11830	TCP-1/cpn60 chaperonin family protein	45	18	18	1	557	59,7	6,39	0,000	30	10	19	0,000	39	12	27	0,000	18	7	7	0,000	26	11	12	0,000	4	2	2	0,003	3	1	2
Master Protein	AT4G16143	importin alpha isoform 2 ; importin alpha isoform 2	45	23	17	1	535	58,9	5,10	0,000	45	19	65	0,000	33	15	87	0,000	22	9	17	0,000	28	9	18	0,000	11,588785046729	4	9	0,000	13	5	10
Master Protein	AT2G18020	Ribosomal protein L2 family	45	11	4	1	258	27,8	10,90	0,000	34	7	28	0,000	35	8	32	0,000	31	6	24	0,000	31	7	26	0,000	36	8	33	0,000	36,046511627907	8	33
Master Protein	AT3G45980	Histone superfamily protein	45	8	2	1	150	16,4	10,02	0,000	20	3	15	0,000	14	2	3	0,000	32	5	16	0,000	32	6	19	0,000	38	5	14	0,000	31	4	11
Master Protein	AT5G59910	Histone superfamily protein	45	8	2	1	150	16,4	9,99	0,000	16	2	12	0,000	14	2	5	0,000	34	6	18	0,000	32	6	19	0,000	34	4	13	0,000	26	3	9
Master Protein	AT4G11150	vacuolar ATP synthase subunit E1	45	11	6	1	230	26,0	6,40	0,000	30	8	20	0,000	22	6	19	0,000	16	4	10	0,000	25	5	9	0,000	26	7	12	0,000	25	6	10
Master Protein	AT1G41880	Ribosomal protein L35Ae family protein	45,045045045045	6	4	1	111	12,8	10,68	0,009	24	1	1	0,000	24	1	1	0,010	7	1	1		0			0,003	13	4	15	0,000	13	3	9
Master Protein	AT2G01250	Ribosomal protein L30/L7 family protein	45	11	6	1	242	28,2	9,94	0,000	32	5	31	0,000	19	3	26	0,000	14	3	10	0,000	29	6	12	0,000	36	10	24	0,000	34	7	18
Master Protein	AT1G62390	Octicosapeptide/Phox/Bem1p (PB1) domain-containing protein / tetratricopeptide repeat (TPR)-containing protein	45	18	18	1	751	82,7	5,62	0,000	38	14	18	0,000	32	12	14	0,004	6	2	2	0,000	9	4	4		0				0
Master Protein	AT4G36130	Ribosomal protein L2 family	44	11	4	1	258	27,9	10,83	0,000	34	7	22	0,000	35	8	23	0,000	26	5	20	0,000	26	6	19	0,000	36,046511627907	8	29	0,000	35	8	26
Master Protein	AT5G23540	Mov34/MPN/PAD-1 family protein	44	12	12	1	308	34,3	6,80	0,000	23	7	18	0,000	34	6	10	0,000	23	6	7	0,000	16	4	7	0,000	23	7	7	0,000	23	6	7
Master Protein	AT5G35530	Ribosomal protein S3 family protein	44,758064516129	10	2	1	248	27,4	9,54	0,000	36	7	21	0,000	22	5	23	0,000	25	5	7	0,000	35	6	8	0,000	26	6	14	0,000	35	6	13
Master Protein	AT5G28540	heat shock protein 70 (Hsp 70) family protein	44	34	4	1	669	73,6	5,17	0,000	37,219730941704	23	227	0,000	31	24	271	0,000	24,813153961136	20	50	0,000	23	20	54	0,000	26,457399103139	19	51	0,000	28	20	45
Master Protein	AT2G26590	regulatory particle non-ATPase 13 ; regulatory particle non-ATPase 13 ; regulatory particle non-ATPase 13	44	7	7	1	300	33,3	4,45	0,000	42	6	12	0,000	44	7	17	0,003	33	4	5	0,002	25	4	5	0,003	22	4	7	0,003	15	3	3
Master Protein	AT1G01090	pyruvate dehydrogenase E1 alpha	44	20	20	1	428	47,1	7,49	0,000	29	14	57	0,000	26	10	51	0,000	27	10	18	0,000	29	10	17	0,000	28	11	29	0,000	26	11	24
Master Protein	AT5G42020	Heat shock protein 70 (Hsp 70) family protein	44	34	4	1	668	73,5	5,21	0,000	33	22	213	0,000	33	25	251	0,000	30	22	50	0,000	29	22	61	0,000	28	20	49	0,000	27	19	42
Master Protein	AT3G52990	Pyruvate kinase family protein	44	16	4	1	527	57,5	7,11	0,000	41	15	57	0,000	36	11	51	0,000	7	2	3	0,002	8	3	4	0,010	2	1	1	0,017	2	1	1
Master Protein	AT3G15950	DNA topoisomerase-related	44,559585492228	27	27	1	772	85,0	4,69	0,000	36	19	52	0,000	31	18	39	0,011	9	4	4	0,000	8	6	6		0			0,017	1	1	1
Master Protein	AT3G06860	multifunctional protein 2	44	29	28	1	725	78,8	9,17	0,000	24	14	26	0,000	19	8	15	0,000	17	11	20	0,000	25	15	25	0,000	17	14	18	0,000	12	8	13
Master Protein	AT3G16450	Mannose-binding lectin superfamily protein ; Mannose-binding lectin superfamily protein ; Mannose-binding lectin superfamily protein	44	10	10	1	300	32,0	5,22	0,001	25	4	5	0,000	26	6	10	0,000	26	5	5	0,000	20	4	4	0,000	11	2	2	0,002	17	3	3
Master Protein	AT1G33790	jacalin lectin family protein	44	27	27	1	745	81,8	6,65	0,000	34	21	56	0,000	34	18	45	0,000	17	8	10	0,000	19	13	19	0,000	11,006711409396	7	7	0,000	13	6	6
Master Protein	AT2G44120	Ribosomal protein L30/L7 family protein	44	13	4	1	247	28,5	9,88	0,000	31	6	25	0,000	19	4	19	0,000	23	4	9	0,000	34	7	13	0,000	40	10	26	0,000	39	9	21
Master Protein	AT5G63680	Pyruvate kinase family protein	44	13	6	1	510	55,0	6,65	0,000	42	12	21	0,000	23	7	11	0,010	2	1	1	0,012	5	2	2		0			0,003	1	1	1
Master Protein	AT4G12340	copper ion binding	44	6	6	1	170	19,4	8,97		0				0			0,000	7	1	3	0,000	7	1	3	0,000	44	6	8	0,000	21	5	6
Master Protein	AT3G44750	histone deacetylase 3	44	9	9	1	245	26,4	5,20	0,000	38	7	26	0,000	22	3	20	0,003	14	2	2	0,000	35	5	7	0,000	17	3	5	0,002	19	3	5
Master Protein	AT1G09140	SERINE-ARGININE PROTEIN 30	44	12	12	1	268	30,4	9,86	0,000	30	8	15	0,000	32,089552238806	7	12	0,000	8,2089552238806	2	4	0,000	26	6	7		0				0
Master Protein	AT3G52580	Ribosomal protein S11 family protein	44	9	1	1	150	16,2	10,59	0,000	26	6	47	0,000	34	5	30	0,000	28	6	27	0,000	40	7	32	0,000	44	9	37	0,000	41	8	38
Master Protein	AT1G13440	glyceraldehyde-3-phosphate dehydrogenase C2	43	12	11	1	338	36,9	7,18	0,000	37	9	34	0,000	29	7	28	0,000	25	6	10	0,000	23	6	11	0,000	31	7	11	0,000	21	5	8
Master Protein	AT3G02520	general regulatory factor 7	43	12	2	1	265	29,8	4,82	0,000	35	9	37	0,000	31	6	35	0,000	38	9	29	0,000	26	8	26	0,000	25	7	27	0,000	31	8	23
Master Protein	AT1G71260	WHIRLY 2	43	10	10	1	238	26,3	9,64	0,000	20	3	5	0,000	15	3	9	0,004	22	4	5	0,000	35	8	10	0,000	41	7	10	0,000	30,672268907563	5	6
Master Protein	AT3G49100	Signal recognition particle, SRP9/SRP14 subunit	43	4	4	1	103	12,0	9,03	0,010	21	1	1	0,000	21	2	3	0,003	11	1	2	0,000	22	2	3	0,000	11	1	1		0
Master Protein	AT2G45820	Remorin family protein	43	6	6	1	190	21,0	8,54	0,000	34	4	8	0,000	28	4	5	0,001	36	3	6	0,002	21	2	4	0,012	26	2	2	0,017	7	1	1
Master Protein	AT3G01740	Mitochondrial ribosomal protein L37	43	5	5	1	126	13,8	10,08	0,006	42	3	6	0,029	19	1	1	0,000	10	2	5	0,002	30	3	8	0,000	10	3	4	0,000	23	3	5
Master Protein	AT3G11710	lysyl-tRNA synthetase 1	43	24	24	1	626	70,8	6,24	0,000	32	14	52	0,000	34	14	53	0,000	27	12	18	0,000	28	13	21	0,000	25	12	20	0,000	19	10	21
Master Protein	AT3G04920	Ribosomal protein S24e family protein	43,609022556391	6	3	1	133	15,4	10,70	0,000	34	5	25	0,000	34	5	21	0,000	20	3	6	0,000	20	3	5	0,000	39	5	12	0,000	20	3	10
Master Protein	AT1G13690	ATPase E1	43	6	6	1	177	19,8	4,78	0,001	42	5	6		0			0,011	7	1	1	0,003	23,728813559322	2	2	0,003	6	1	1	0,000	12	2	2
Master Protein	AT1G09770	cell division cycle 5	43	23	23	1	844	95,7	6,77	0,000	42	20	28	0,000	29	16	22	0,000	6	3	3	0,000	10	5	5		0			0,017	1	1	1
Master Protein	AT1G80750	Ribosomal protein L30/L7 family protein	43	7	7	1	247	28,3	9,73	0,001	36	6	7	0,000	32	6	10		0				0				0				0
Master Protein	AT5G65750	2-oxoglutarate dehydrogenase, E1 component	43	35	25	1	1025	116,3	7,30	0,000	23	18	43	0,000	19,609756097561	13	31	0,000	20	15	21	0,000	24	17	23	0,000	22	17	25	0,000	28	22	33
Master Protein	AT1G72370	40s ribosomal protein SA	43	12	12	1	298	32,3	5,15	0,000	37	9	65	0,000	29	6	90	0,000	37	8	24	0,000	38	9	40	0,000	42	10	36	0,000	38	9	35
Master Protein	AT4G34200	D-3-phosphoglycerate dehydrogenase	43	20	18	1	603	63,3	6,58	0,000	37	14	48	0,000	29	10	48	0,000	27	9	13	0,000	25	10	20	0,000	16	8	13	0,000	16	8	12
Master Protein	AT3G02530	TCP-1/cpn60 chaperonin family protein	43	16	16	1	535	58,9	6,21	0,000	28	11	46	0,000	36	12	45	0,000	17	6	11	0,000	23	9	13	0,000	17	6	11	0,000	19	7	11
Master Protein	AT4G16720	Ribosomal protein L23/L15e family protein	43	10	10	1	204	24,2	11,44	0,000	37	9	45	0,000	28,921568627451	5	32	0,000	28,921568627451	5	17	0,000	39	8	19	0,000	38	8	30	0,000	32	7	24
Master Protein	AT5G62700	tubulin beta chain 3 ; tubulin beta chain 2	43	16	4	1	450	50,7	4,81	0,000	38	12	25	0,000	32	11	21	0,000	20	8	18	0,000	33	12	25	0,000	20	7	9	0,000	13	4	4
Master Protein	AT1G47500	RNA-binding protein 47C'	43	10	10	1	434	48,6	6,32	0,001	33	7	10	0,000	29	5	5	0,007	2	1	1		0			0,007	2	1	3	0,017	2	1	1
Master Protein	AT1G09640	Translation elongation factor EF1B, gamma chain	42	16	12	1	414	46,6	5,48	0,000	38	14	124	0,000	31	9	141	0,000	25	9	31	0,000	42	12	42	0,000	24	7	11	0,000	24	6	14
Master Protein	AT3G17820	glutamine synthetase 1.3	42	13	12	1	354	38,6	6,06	0,000	38,135593220339	10	38	0,000	42	11	36	0,000	25	4	12	0,000	25	5	14	0,000	3	2	6	0,000	3	2	4
Master Protein	AT5G50810	translocase inner membrane subunit 8	42	3	3	1	77	8,7	7,05	0,010	19	1	1		0				0				0			0,003	42	3	3	0,000	29	2	2
Master Protein	AT2G03680	spiral1 ; spiral1	42	3	3	1	119	11,9	8,16		0				0			0,006	42	3	4	0,012	12	1	1		0			0,017	30	2	2
Master Protein	AT2G40510	Ribosomal protein S26e family protein	42	5	1	1	133	14,8	11,09	0,001	39	3	8	0,000	18	3	12	0,000	18	2	7	0,000	18	2	8	0,000	42	5	22	0,000	21	4	21
Master Protein	AT4G22670	HSP70-interacting protein 1	42	15	15	1	441	46,6	4,93	0,000	37,18820861678	12	36	0,000	42	12	35	0,000	16	4	5	0,000	14	5	9	0,000	10	3	5	0,000	12	3	6
Master Protein	AT5G13020	Emsy N Terminus (ENT)/ plant Tudor-like domains-containing protein	42	10	10	1	397	43,6	8,60	0,001	39	8	13	0,000	23	5	9		0			0,012	6	1	1		0				0
Master Protein	AT4G20890	tubulin beta-9 chain	42	16	3	1	444	49,6	4,78	0,000	35	10	22	0,000	35	13	22	0,000	25	9	13	0,000	29	11	20	0,000	12	4	5	0,002	11	3	3
Master Protein	AT5G08540	unknown protein; FUNCTIONS IN: molecular_function unknown; INVOLVED IN: biological_process unknown; LOCATED IN: chloroplast thylakoid membrane, chloroplast, chloroplast envelope; EXPRESSED IN: 24 plant structures; EXPRESSED DURING: 13 growth stages; Has 30201 Blast hits to 17322 proteins in 780 species: Archae - 12; Bacteria - 1396; Metazoa - 17338; Fungi - 3422; Plants - 5037; Viruses - 0; Other…	42	16	16	1	346	38,6	5,85	0,000	26,878612716763	9	18	0,000	28	7	19	0,000	33	9	13	0,000	30	9	14	0,000	18	5	6	0,000	15	3	5
Master Protein	AT3G09980	Family of unknown function (DUF662)	42	7	6	1	178	20,6	8,27	0,001	13	2	3		0			0,000	28	4	5	0,012	9	1	1	0,003	30	5	5	0,000	14	4	5
Master Protein	AT4G34555	Ribosomal protein S25 family protein	42	6	2	1	108	12,0	10,70	0,000	30	4	7	0,000	42	4	23	0,000	30	4	9	0,000	30	5	8	0,000	42	5	40	0,000	42	6	41
Master Protein	AT2G27510	ferredoxin 3	42	2	2	1	155	16,6	5,29	0,001	22	1	2	0,000	22	1	6	0,001	22	1	1	0,000	42	2	4	0,000	22	1	1	0,000	22	1	2
Master Protein	AT3G09740	syntaxin of plants 71	42	11	11	1	266	30,0	5,22	0,001	17	4	4		0			0,006	16	3	3	0,000	21	4	4	0,000	15	4	4	0,010	3	1	1
Master Protein	AT4G13850	glycine-rich RNA-binding protein 2	42	2	2	1	158	15,7	7,34		0				0			0,011	17	1	1	0,012	42	2	2	0,007	17	1	1	0,010	17	1	1
Master Protein	AT3G22330	putative mitochondrial RNA helicase 2	42	22	17	1	616	65,3	9,29	0,000	40	18	50	0,000	34	16	42	0,000	22	10	11	0,000	16	7	8	0,000	7	3	4	0,000	9	4	4
Master Protein	AT3G56340	Ribosomal protein S26e family protein	42	9	5	1	130	14,6	11,09	0,000	39	6	13	0,000	38	4	13	0,000	38	3	8	0,000	18	2	8	0,000	42	7	26	0,000	42	7	26
Master Protein	AT5G06110	DnaJ domain ;Myb-like DNA-binding domain ; DnaJ domain ;Myb-like DNA-binding domain	42	26	23	1	663	75,6	8,54	0,000	33	17	42	0,000	27	13	47	0,000	9	4	5	0,000	9	7	7	0,000	4	3	4	0,000	7	5	5
Master Protein	AT5G67590	NADH-ubiquinone oxidoreductase-related	42	5	5	1	154	17,1	9,64	0,001	33	3	8		0			0,001	21	3	3	0,002	11,038961038961	2	2	0,003	7	1	2	0,000	15	3	4
Master Protein	AT3G58730	vacuolar ATP synthase subunit D (VATD) / V-ATPase D subunit / vacuolar proton pump D subunit (VATPD)	42	8	8	1	261	29,0	9,51	0,002	19	3	4	0,002	21	3	3	0,000	22	4	5	0,001	13	2	5	0,000	25	5	8	0,000	22	5	5
Master Protein	AT3G59540	Ribosomal L38e protein family ; Ribosomal L38e protein family	42	4	4	1	69	8,1	9,94	0,001	39	2	3	0,000	42	4	17	0,000	42	3	7	0,000	39	3	8	0,000	42	3	14	0,000	42	3	11
Master Protein	AT2G40590	Ribosomal protein S26e family protein	41	5	1	1	131	14,7	11,09	0,000	38	3	8	0,000	18	3	12	0,000	18	2	7	0,000	18	2	8	0,000	21	4	21	0,000	41	5	22
Master Protein	AT3G18190	TCP-1/cpn60 chaperonin family protein	41	15	15	1	536	57,7	7,68	0,000	39	13	34	0,000	35	11	37	0,000	16	6	7	0,000	22	7	9	0,004	6	2	2	0,006	6	2	2
Master Protein	AT1G61150	LisH and RanBPM domains containing protein	41	6	6	1	243	27,8	4,72	0,007	41	5	5	0,000	16	2	3	0,001	6,5843621399177	1	1	0,002	14,40329218107	2	3	0,003	6,5843621399177	1	1	0,000	6,5843621399177	1	1
Master Protein	AT3G12390	Nascent polypeptide-associated complex (NAC), alpha subunit family protein	41,871921182266	9	3	1	203	22,0	4,48	0,000	36	8	31	0,000	31	6	29	0,000	22	4	5	0,000	35	5	5	0,000	27	5	6	0,000	27	5	8
Master Protein	AT4G29430	ribosomal protein S15A E	41	4	4	1	129	14,9	9,82	0,001	30	2	2	0,001	19	2	3	0,011	17	1	1	0,012	30	2	2	0,003	22	2	2	0,000	41	4	4
Master Protein	AT5G03740	histone deacetylase 2C	41	10	10	1	294	31,8	4,89	0,000	41,156462585034	9	26	0,000	33	7	18	0,000	9	3	5	0,000	9	3	3	0,000	12	3	6	0,000	12	3	5
Master Protein	AT4G35000	ascorbate peroxidase 3	41	8	8	1	287	31,6	6,95	0,000	26	4	17	0,000	33	5	16	0,000	19	4	4	0,000	38	6	10	0,008	9	2	2	0,010	16	3	5
Master Protein	AT3G14290	20S proteasome alpha subunit E2	41	6	2	1	237	26,0	4,75	0,001	13	2	3	0,001	23	2	3	0,001	27	4	4	0,000	13	2	2	0,012	9	2	2		0
Master Protein	AT1G53850	20S proteasome alpha subunit E1 ; 20S proteasome alpha subunit E1	41	6	2	1	237	25,9	4,75	0,001	13	2	3	0,001	14	1	1	0,003	18	3	3	0,000	13	2	4	0,012	9	2	2		0
Master Protein	AT5G23900	Ribosomal protein L13e family protein	41,747572815534	6	3	1	206	23,5	11,00	0,001	30	4	10		0			0,001	17	3	5	0,000	19	3	7	0,000	26	3	6	0,000	35	5	9
Master Protein	AT5G66760	succinate dehydrogenase 1-1	41	23	23	1	634	69,6	6,29	0,000	33,596214511041	17	80	0,000	27,602523659306	13	80	0,000	23	10	18	0,000	21	11	24	0,000	27	14	40	0,000	28	15	35
Master Protein	AT3G13470	TCP-1/cpn60 chaperonin family protein	41	17	4	1	596	63,3	5,73	0,000	28	9	17	0,000	21	8	11	0,000	11	5	7	0,000	18	7	8	0,000	24	11	14	0,000	23	11	17
Master Protein	AT1G58380	Ribosomal protein S5 family protein	41	11	6	1	284	30,7	10,26	0,000	29	7	43	0,000	20	5	47	0,000	20	6	15	0,000	20	6	19	0,000	23	7	18	0,000	24	6	15
Master Protein	AT5G19990	regulatory particle triple-A ATPase 6A	41,527446300716	12	11	1	419	47,2	8,88	0,000	36	11	23	0,000	19	7	30	0,003	2	1	1	0,000	19	5	8	0,011	2	1	1	0,017	5	2	2
Master Protein	AT1G07210	Ribosomal protein S18	41	7	7	1	261	29,6	5,49	0,005	21	2	3	0,001	21	3	4	0,011	14	2	2	0,003	5	1	1	0,000	17	3	3	0,017	14	3	3
Master Protein	AT3G11630	Thioredoxin superfamily protein	41	7	4	1	266	29,1	7,44	0,001	36	6	10	0,000	15	2	5	0,011	5	1	1	0,002	15	2	2	0,012	6	1	1	0,017	5	1	1
Master Protein	AT3G60245	Zinc-binding ribosomal protein family protein	41,304347826087	4	4	1	92	10,2	10,23	0,000	17	1	8	0,000	17	1	20	0,000	28	3	11	0,000	28	3	46	0,000	41,304347826087	4	28	0,000	32	3	20
Master Protein	AT4G26780	Co-chaperone GrpE family protein	41	12	12	1	327	36,1	5,39	0,000	33	7	16	0,000	11	2	6	0,000	34	8	14	0,000	36	9	17	0,000	22	6	8	0,000	20	5	7
Master Protein	AT5G08080	syntaxin of plants 132	41	5	5	1	315	35,4	6,14		0			0,000	29	3	3	0,011	4	1	1	0,012	6	1	1	0,012	4	1	1		0
Master Protein	AT1G02840	RNA-binding (RRM/RBD/RNP motifs) family protein ; RNA-binding (RRM/RBD/RNP motifs) family protein	41	16	15	1	303	33,7	11,06	0,000	38	13	47	0,000	32,013201320132	11	32	0,000	17	6	9	0,000	27	7	14	0,009	3,3003300330033	1	1		0
Master Protein	AT5G40040	60S acidic ribosomal protein family	41	2	2	1	114	11,8	4,56	0,010	28	1	1	0,002	28	1	1		0				0				0			0,017	12,280701754386	1	1
Master Protein	AT3G04840	Ribosomal protein S3Ae	41	13	6	1	262	29,8	9,76	0,000	36	10	25	0,000	31	7	27	0,000	40	9	12	0,000	41	12	17	0,000	36	12	23	0,000	36	10	21
Master Protein	AT1G07940	GTP binding Elongation factor Tu family protein ; GTP binding Elongation factor Tu family protein ; GTP binding Elongation factor Tu family protein ; GTP binding Elongation factor Tu family protein ; GTP binding Elongation factor Tu family protein ; GTP binding Elongation factor Tu family protein	41	19	2	1	449	49,5	9,11	0,000	35	15	284	0,000	33	13	301	0,000	19	8	82	0,000	21	11	95	0,000	20	8	49	0,000	20	8	38
Master Protein	AT5G41520	RNA binding Plectin/S10 domain-containing protein	41	7	7	1	180	19,7	9,73	0,000	23	4	8	0,000	20	2	3	0,000	32	6	9	0,000	26	4	6	0,000	26	5	7	0,000	26	5	5
Master Protein	AT2G43770	Transducin/WD40 repeat-like superfamily protein	41	12	12	1	343	37,9	7,33	0,000	41	10	18	0,000	28	7	9	0,003	5	2	2	0,000	12	3	3	0,003	11	4	4	0,003	4	2	2
Master Protein	AT5G60980	Nuclear transport factor 2 (NTF2) family protein with RNA binding (RRM-RBD-RNP motifs) domain	41	12	12	1	460	49,5	5,96	0,000	32	10	22	0,000	30	7	24	0,000	19	5	7	0,000	19	5	7	0,000	19	5	7	0,000	12	3	3
Master Protein	AT1G74270	Ribosomal protein L35Ae family protein	41	4	2	1	112	12,9	10,68		0			0,001	22	1	1	0,010	7	1	1		0			0,004	11	2	4	0,002	11	2	6
Master Protein	AT1G24360	NAD(P)-binding Rossmann-fold superfamily protein	41	14	14	1	319	33,5	9,41	0,001	15	2	4	0,000	6	1	3	0,000	34	8	11	0,000	41	12	21	0,000	37	7	10	0,000	38	11	15
Master Protein	AT1G69250	Nuclear transport factor 2 (NTF2) family protein with RNA binding (RRM-RBD-RNP motifs) domain	40	18	18	1	427	46,6	9,03	0,000	34	13	48	0,000	25	9	26	0,000	17	6	11	0,000	15	6	12	0,000	20	9	15	0,000	15	8	12
Master Protein	AT1G80230	Rubredoxin-like superfamily protein	40	8	7	1	171	18,6	5,73	0,000	37	7	20	0,000	26	5	19	0,000	26	5	8	0,000	26	3	8	0,000	40	6	11	0,000	36	5	12
Master Protein	AT5G52470	fibrillarin 1	40	13	2	1	308	32,8	10,14	0,000	40	11	53	0,000	30	10	28	0,000	7	3	7	0,000	16	4	9	0,000	10	3	4	0,000	14	4	4
Master Protein	AT3G05060	NOP56-like pre RNA processing ribonucleoprotein	40	17	15	1	533	59,0	9,22	0,000	35	14	43	0,000	28	12	38	0,000	15	5	5	0,000	11	4	5	0,000	14	5	5	0,000	12	4	6
Master Protein	AT3G09680	Ribosomal protein S12/S23 family protein	40	5	5	1	142	15,8	10,29	0,001	26	2	2	0,001	35	4	4	0,003	16	2	2	0,003	7	1	1	0,000	21	3	5	0,000	16	2	2
Master Protein	AT2G31570	glutathione peroxidase 2	40	6	5	1	169	18,9	5,72		0				0			0,000	15	3	4	0,000	36,094674556213	5	5	0,012	4	1	1	0,008	4	1	1
Master Protein	AT5G42080	dynamin-like protein	40	16	16	1	610	68,1	8,31	0,000	22	8	16	0,000	31	9	17	0,000	10,655737704918	4	7	0,000	17	8	9	0,000	11	6	7	0,000	10	4	5
Master Protein	AT5G45390	CLP protease P4	40	8	8	1	292	31,5	5,55	0,001	24	5	7	0,000	22	3	4	0,007	15	2	2	0,012	16	3	3		0				0
Master Protein	AT5G27670	histone H2A 7	40	3	2	1	150	15,9	10,46	0,000	40	3	6	0,000	19	1	2	0,000	6	1	2	0,000	6	1	3	0,000	6	1	5	0,000	21	2	4
Master Protein	AT1G54270	eif4a-2	40	13	3	1	412	46,7	5,68	0,000	35	10	48	0,000	30	9	71	0,000	18	6	8	0,000	24	7	11	0,000	8	3	5	0,000	8	3	3
Master Protein	AT1G10590	Nucleic acid-binding, OB-fold-like protein	40	4	4	1	153	17,1	8,46	0,000	40	3	7	0,001	19	1	4	0,001	18	2	2	0,000	18	2	3	0,012	10	1	1	0,017	10	1	2
Master Protein	AT1G52500	MUTM homolog-1	40	11	11	1	390	43,2	8,82	0,000	37	8	16	0,000	27	5	9	0,001	14	3	3	0,000	5	2	3	0,012	5	2	2	0,010	5	2	2
Master Protein	AT5G61970	signal recognition particle-related / SRP-related	40,495867768595	14	14	1	605	68,8	8,84	0,000	37	13	16	0,000	29	9	15	0,003	6	2	2	0,002	5,9504132231405	2	2		0				0
Master Protein	AT2G43640	Signal recognition particle, SRP9/SRP14 subunit ; Signal recognition particle, SRP9/SRP14 subunit	40,495867768595	5	5	1	121	13,8	10,21	0,001	24	2	3	0,036	7	1	1	0,000	9	2	2	0,000	18	3	3	0,000	25	3	3	0,003	18	2	2
Master Protein	AT5G56000	HEAT SHOCK PROTEIN 81.4	40	32	2	1	699	80,1	5,05	0,000	35	27	151	0,000	38,483547925608	25	151	0,000	19	14	34	0,000	22	16	42	0,000	15	10	15	0,000	13	8	12
Master Protein	AT4G24190	Chaperone protein htpG family protein	40	27	25	1	823	94,1	5,03	0,000	35	23	46	0,000	25,273390036452	14	37	0,000	13	9	9	0,000	13	8	9	0,009	3	2	2	0,000	3,1591737545565	2	2
Master Protein	AT1G24050	RNA-processing, Lsm domain	40	5	5	1	188	20,5	5,27	0,010	22	2	2	0,002	9	1	2	0,011	7	1	1	0,000	21	3	3	0,003	12	2	2	0,000	12	2	2
Master Protein	AT2G40290	Eukaryotic translation initiation factor 2 subunit 1	40,406976744186	12	11	1	344	38,7	5,16	0,000	34	9	76	0,000	24	6	74	0,000	19	5	12	0,000	19	4	12	0,000	26	6	9	0,000	23	5	8
Master Protein	AT2G20140	AAA-type ATPase family protein	40	14	14	1	443	49,3	6,10	0,000	25	9	22	0,000	25	8	24	0,000	19	6	6	0,000	17	6	8	0,000	13	4	4	0,000	11	3	4
Master Protein	AT1G07830	ribosomal protein L29 family protein	40	4	4	1	144	16,9	10,05		0			0,002	9	1	1	0,003	22	2	3	0,000	31	3	3	0,000	40	4	8	0,000	40	4	7
Master Protein	AT3G62530	ARM repeat superfamily protein	40	7	7	1	221	24,5	6,57	0,001	33	6	8	0,000	36	6	9		0			0,012	6	1	1		0				0
Master Protein	AT3G25520	ribosomal protein L5	40	16	4	1	301	34,3	9,31	0,000	33	12	34	0,000	25	9	29	0,000	22	8	17	0,000	22	9	25	0,000	40	12	38	0,000	40	13	41
Master Protein	AT5G39740	ribosomal protein L5 B ; ribosomal protein L5 B	40	16	4	1	301	34,4	9,17	0,000	33	11	34	0,000	25	8	24	0,000	22	7	17	0,000	22	7	21	0,000	40	13	41	0,000	40	13	42
Master Protein	AT5G22330	P-loop containing nucleoside triphosphate hydrolases superfamily protein	40,174672489083	11	11	1	458	50,3	5,92	0,000	26	7	9	0,000	23	6	14	0,001	12	4	4	0,001	15,938864628821	5	5	0,007	2	1	1	0,003	10	3	3
Master Protein	AT3G13580	Ribosomal protein L30/L7 family protein ; Ribosomal protein L30/L7 family protein ; Ribosomal protein L30/L7 family protein	40	12	5	1	244	28,4	9,95	0,000	24	4	17	0,000	19,672131147541	4	13	0,000	26	5	7	0,000	30	7	12	0,000	39	10	21	0,000	32	7	14
Master Protein	AT2G04030	Chaperone protein htpG family protein	40	20	16	1	780	88,6	5,01	0,000	24	12	27	0,000	30	15	33	0,000	9	5	8	0,000	19	10	12	0,000	6	3	3	0,000	7	4	4
Master Protein	AT5G63220	unknown protein; CONTAINS InterPro DOMAIN/s: Uncharacterised protein family UPF0363 (InterPro:IPR007317); Has 304 Blast hits to 301 proteins in 161 species: Archae - 0; Bacteria - 0; Metazoa - 110; Fungi - 121; Plants - 35; Viruses - 0; Other Eukaryotes - 38 (source: NCBI BLink).	40	8	8	1	324	37,2	5,25	0,000	30	4	7	0,000	28	7	10	0,006	7	2	2	0,001	9,5679012345679	2	2		0				0
Master Protein	AT3G16310	mitotic phosphoprotein N' end (MPPN) family protein	40	7	7	1	329	35,4	9,48	0,000	24	5	9	0,000	40	6	12	0,001	10	2	2	0,012	4	1	1		0			0,000	9	2	3
Master Protein	AT5G44340	tubulin beta chain 4	40	15	2	1	444	49,8	4,86	0,000	33	10	21	0,000	35	13	22	0,000	22	8	12	0,000	26	10	19	0,000	16	6	7	0,000	13,963963963964	4	4
Master Protein	AT3G01800	Ribosome recycling factor	40	9	9	1	267	29,2	9,61	0,001	22	4	5	0,000	18	3	3	0,000	23	4	5	0,000	34	6	6	0,000	30	5	7	0,000	20	3	4
Master Protein	AT1G79530	glyceraldehyde-3-phosphate dehydrogenase of plastid 1	40	12	11	1	422	44,8	8,63	0,000	26,303317535545	7	17	0,000	27	8	11	0,000	10	3	4	0,002	2	1	2	0,000	9	3	4	0,000	9	3	4
Master Protein	AT5G20890	TCP-1/cpn60 chaperonin family protein	40	16	16	1	527	57,3	5,87	0,000	40	13	36	0,000	37	12	34	0,000	7	3	3	0,000	18	5	6	0,000	14	5	6	0,000	21	7	8
Master Protein	AT4G35450	ankyrin repeat-containing protein 2	40	10	8	1	350	38,0	4,64	0,000	37	6	8	0,002	20	3	4	0,011	2	1	1	0,012	9	2	2	0,000	18	5	5	0,017	6	1	1
Master Protein	AT2G36880	methionine adenosyltransferase 3 ; methionine adenosyltransferase 3	40	10	8	1	390	42,5	6,18	0,000	27	5	15	0,000	18	4	10	0,000	22	6	7	0,000	22	5	8	0,000	21,025641025641	6	6	0,000	12	4	5
Master Protein	AT1G48160	signal recognition particle 19 kDa protein, putative / SRP19, putative	40	6	6	1	145	16,3	10,01	0,001	20	2	2	0,000	21	2	4	0,003	9,6551724137931	2	2	0,002	17	2	2		0			0,017	9,6551724137931	1	1
Master Protein	AT4G32720	La protein 1	39	15	15	1	433	48,1	5,17	0,000	31	10	23	0,000	37	9	18	0,000	17	6	7	0,000	23,094688221709	6	18	0,000	17	5	6	0,000	14	5	7
Master Protein	AT5G47030	ATPase, F1 complex, delta/epsilon subunit	39	4	4	1	203	21,5	6,70	0,000	28	2	14	0,000	35	3	11	0,000	28	2	4	0,000	32	3	6	0,000	28	2	14	0,000	28	2	14
Master Protein	AT1G09270	importin alpha isoform 4 ; importin alpha isoform 4	39	15	14	1	538	59,4	5,33	0,000	33,457249070632	11	30	0,000	25	8	20	0,000	10	4	6	0,000	30	9	13	0,012	1,6728624535316	1	1		0
Master Protein	AT2G37990	ribosome biogenesis regulatory protein (RRS1) family protein	39,622641509434	11	11	1	318	35,5	9,80	0,000	31	8	13	0,000	18	4	13	0,010	4	1	1	0,003	14	3	3	0,005	18	3	3	0,000	16	3	4
Master Protein	AT1G23860	RS-containing zinc finger protein 21 ; RS-containing zinc finger protein 21	39,572192513369	10	9	1	187	21,5	11,33	0,000	39,572192513369	8	24	0,000	33	6	13	0,000	11	2	3	0,000	25	3	5	0,004	4	1	1	0,003	4	1	1
Master Protein	AT1G56190	Phosphoglycerate kinase family protein	39	16	8	1	478	49,9	8,27	0,000	34	12	19	0,000	30	9	13	0,000	34	12	19	0,000	33	13	17	0,000	26	10	12	0,000	26	9	14
Master Protein	AT4G30190	H(+)-ATPase 2	39	39	13	1	948	104,3	6,99	0,000	36	29	52	0,000	26	23	46	0,000	17	13	16	0,000	15	14	21	0,000	18	17	20	0,000	12	10	16
Master Protein	AT1G77550	tubulin-tyrosine ligases;tubulin-tyrosine ligases	39	19	19	1	855	97,5	4,96	0,000	29	15	39	0,000	30	13	37	0,003	9	4	4	0,000	5,6140350877193	3	4	0,003	1	1	1		0
Master Protein	AT4G25630	fibrillarin 2	39,375	12	1	1	320	33,6	10,08	0,000	39,375	10	50	0,000	24,6875	9	23	0,000	7,5	3	7	0,000	15,9375	4	9	0,000	10	3	4	0,000	10	3	3
Master Protein	AT3G17020	Adenine nucleotide alpha hydrolases-like superfamily protein	39	4	4	1	163	17,8	6,92	0,001	17	2	2	0,000	32	3	7	0,011	32	3	3	0,001	24	2	5	0,012	11	1	1	0,017	24	2	2
Master Protein	AT5G44710	CONTAINS InterPro DOMAIN/s: Ribosomal protein S27/S33, mitochondrial (InterPro:IPR013219); Has 101 Blast hits to 101 proteins in 55 species: Archae - 0; Bacteria - 0; Metazoa - 8; Fungi - 59; Plants - 26; Viruses - 0; Other Eukaryotes - 8 (source: NCBI BLink).	39	3	3	1	102	11,5	10,59	0,010	27	2	2		0			0,011	11	1	1		0			0,000	39	3	3	0,000	20	2	2
Master Protein	AT3G01280	voltage dependent anion channel 1	39	11	7	1	276	29,4	8,73	0,000	39	10	20	0,000	39	10	29	0,000	31	6	10	0,000	38,768115942029	9	15	0,000	32	8	9	0,000	24	7	9
Master Protein	AT2G19480	nucleosome assembly protein 1;2	39	15	13	1	379	43,5	4,44	0,000	29	13	62	0,000	36	13	56	0,000	18	7	13	0,000	35	10	17	0,000	25,065963060686	7	11	0,000	21	7	10
Master Protein	AT5G37600	glutamine synthase clone R1	39	11	10	1	356	39,1	5,47	0,000	28	7	24	0,000	23,876404494382	4	12	0,000	22	4	5	0,000	13	3	9	0,000	3	1	2	0,000	3	1	3
Master Protein	AT1G09100	26S proteasome AAA-ATPase subunit RPT5B	39	15	1	1	423	47,0	5,02	0,000	32	12	26	0,000	21	5	12	0,000	19	6	7	0,000	22	7	9	0,000	19	7	7	0,000	17	5	5
Master Protein	AT5G56950	nucleosome assembly protein 1;3	38	13	10	1	374	43,3	4,53	0,000	38	11	26	0,000	32	10	33	0,000	19	5	7	0,000	37	11	15	0,000	8	2	2	0,000	11	3	3
Master Protein	AT3G16760	Tetratricopeptide repeat (TPR)-like superfamily protein	38	8	8	1	475	48,8	9,20	0,000	31	7	13	0,000	21	4	9	0,000	6	2	3	0,000	32	6	6	0,000	17	4	6	0,000	23	5	6
Master Protein	AT2G21660	cold, circadian rhythm, and rna binding 2	38	6	4	1	176	16,9	6,15	0,001	15	2	4	0,000	15	2	4	0,003	9	2	4	0,002	28	3	3	0,000	25	4	4	0,000	25	4	4
Master Protein	AT1G48620	high mobility group A5	38	13	13	1	479	51,4	9,80	0,000	29	10	27	0,000	35	10	27	0,008	25	5	5	0,002	16	3	4	0,012	16	3	3	0,017	6	1	1
Master Protein	AT5G40650	succinate dehydrogenase 2-2	38	9	2	1	280	31,1	8,62	0,000	38	9	17	0,000	23	4	7	0,011	4	1	1		0				0			0,014	4	1	1
Master Protein	AT2G35605	SWIB/MDM2 domain superfamily protein	38	3	3	1	109	11,9	9,94	0,001	17	1	2	0,000	32	2	4	0,001	23	2	3	0,002	17	1	2	0,000	17	1	2	0,003	32	2	2
Master Protein	AT3G13460	evolutionarily conserved C-terminal region 2	38	15	13	1	667	72,4	5,96	0,000	38	15	43	0,000	23	8	26	0,000	18	8	10	0,000	18	7	11	0,000	9	4	5	0,000	10	4	6
Master Protein	AT2G42740	ribosomal protein large subunit 16A	38	9	9	1	182	20,8	9,92	0,000	16	3	21	0,000	21,978021978022	4	27	0,000	21,978021978022	3	10	0,000	30	5	12	0,000	28,021978021978	5	17	0,000	31	7	27
Master Protein	AT5G17330	glutamate decarboxylase	38	22	16	1	502	57,0	5,53	0,000	32	16	40	0,000	27	13	46	0,000	16	8	10	0,000	17	10	15	0,000	3	2	3	0,000	3	2	2
Master Protein	AT5G08570	Pyruvate kinase family protein	38	12	5	1	510	54,9	6,29	0,000	37	11	23	0,000	23	7	16	0,008	3	1	1		0			0,012	3	1	1	0,003	5	2	2
Master Protein	AT2G36130	Cyclophilin-like peptidyl-prolyl cis-trans isomerase family protein	38	4	4	1	164	18,2	8,44	0,001	16	2	3	0,002	11	1	2		0			0,003	16	2	2		0				0
Master Protein	AT3G52630	Nucleic acid-binding, OB-fold-like protein ; Nucleic acid-binding, OB-fold-like protein	38	2	2	1	107	11,6	5,38	0,005	23	1	2	0,003	23	1	1		0				0				0			0,014	14	1	1
Master Protein	AT5G23140	nuclear-encoded CLP protease P7	38	7	7	1	241	26,3	7,24	0,000	35	6	9	0,000	34	5	11	0,000	16	3	9	0,000	37,344398340249	6	14	0,000	16	3	5	0,000	13	2	4
Master Protein	AT5G47930	Zinc-binding ribosomal protein family protein	38	4	3	1	84	9,5	8,95	0,000	38	4	12	0,000	38	3	8	0,000	36	3	7	0,000	36	3	7	0,000	38	4	15	0,000	38	4	13
Master Protein	AT5G49910	chloroplast heat shock protein 70-2	38	23	8	1	718	77,0	5,30	0,000	34	18	48	0,000	26	15	42	0,000	15,041782729805	10	20	0,000	18	13	29	0,000	12	9	19	0,000	21	12	21
Master Protein	AT5G27850	Ribosomal protein L18e/L15 superfamily protein	37	10	4	1	187	21,0	10,96	0,000	31	7	22	0,000	31	6	13	0,000	33	7	9	0,000	25,668449197861	4	5	0,000	37	7	9	0,000	37	7	13
Master Protein	AT5G02450	Ribosomal protein L36e family protein	37,962962962963	6	5	1	108	12,2	11,58	0,000	30	5	32	0,000	30	5	41	0,000	29	4	16	0,000	29	4	16	0,000	37,037037037037	5	33	0,000	37,037037037037	5	33
Master Protein	AT3G12800	short-chain dehydrogenase-reductase B	37	12	12	1	298	31,8	9,14	0,000	33	9	28	0,000	24	8	24	0,001	13,758389261745	3	4	0,000	18	4	6	0,000	17	4	6	0,000	18	5	8
Master Protein	AT5G02560	histone H2A 12	37	3	3	1	153	16,2	10,78	0,001	18	1	1	0,000	32	2	3	0,006	5	1	1	0,010	13	1	1	0,012	18	2	2	0,017	13	1	1
Master Protein	AT5G04600	RNA-binding (RRM/RBD/RNP motifs) family protein	37	6	6	1	222	25,2	9,83	0,001	37	6	11	0,000	31,981981981982	5	8		0				0				0				0
Master Protein	AT1G59900	pyruvate dehydrogenase complex E1 alpha subunit	37	18	15	1	389	43,0	7,49	0,000	33	14	33	0,000	21	7	21	0,000	19	8	8	0,000	25	9	11	0,000	17	7	15	0,000	22	8	13
Master Protein	AT3G56150	eukaryotic translation initiation factor 3C ; eukaryotic translation initiation factor 3C	37	28	28	1	900	102,9	5,36	0,000	24	19	89	0,000	26	15	74	0,000	11	6	8	0,000	19	12	18	0,000	9	6	20	0,000	7	5	18
Master Protein	AT1G51980	Insulinase (Peptidase family M16) protein	37	16	10	1	503	54,4	6,33	0,000	34	12	47	0,000	24	7	41	0,000	27	9	25	0,000	26,441351888668	9	36	0,000	23	11	34	0,000	26	8	24
Master Protein	AT1G57720	Translation elongation factor EF1B, gamma chain ; Translation elongation factor EF1B, gamma chain	37,772397094431	15	11	1	413	46,4	5,71	0,000	37	14	142	0,000	33	10	155	0,000	32	10	30	0,000	37,046004842615	10	37	0,000	23	7	14	0,000	27	9	19
Master Protein	AT2G19730	Ribosomal L28e protein family ; Ribosomal L28e protein family ; Ribosomal L28e protein family	37	5	5	1	143	15,9	10,58	0,000	37	5	17	0,000	37	5	24	0,000	37	4	7	0,000	25	3	6	0,000	25	3	4	0,000	25	3	8
Master Protein	AT4G25340	FK506 BINDING PROTEIN 53	37	14	14	1	477	52,2	5,05	0,000	37	13	29	0,000	28	9	18	0,001	10	3	4	0,002	10	3	3	0,009	7	2	2	0,017	9	2	2
Master Protein	AT1G79550	phosphoglycerate kinase ; phosphoglycerate kinase	37	12	9	1	401	42,1	5,68	0,001	15	5	5	0,000	15	4	5	0,000	29	8	15	0,000	21	8	12	0,000	27	7	13	0,000	30	7	13
Master Protein	AT1G07890	ascorbate peroxidase 1 ; ascorbate peroxidase 1 ; ascorbate peroxidase 1 ; ascorbate peroxidase 1 ; ascorbate peroxidase 1 ; ascorbate peroxidase 1 ; ascorbate peroxidase 1	37,6	6	6	1	250	27,5	6,13	0,010	8	1	1		0			0,000	33,6	5	7	0,000	24	4	6	0,000	12,8	2	5	0,000	12,8	2	3
Master Protein	AT2G28000	chaperonin-60alpha	37,542662116041	18	18	1	586	62,0	5,19	0,001	10	4	4	0,000	16	6	11	0,001	2	1	2	0,001	6	3	4	0,000	21,160409556314	11	17	0,000	16	9	13
Master Protein	AT4G31580	serine/arginine-rich 22 ; serine/arginine-rich 22	37,5	11	9	1	200	22,4	11,44	0,000	37,5	10	56	0,000	19	6	32	0,000	18,5	3	6	0,000	27,5	5	9	0,003	10,5	2	2	0,000	24,5	4	5
Master Protein	AT1G20630	catalase 1	37	13	8	1	492	56,7	7,42	0,001	13	3	4	0,000	10	4	6	0,000	8	3	6	0,000	14	5	14	0,000	16,869918699187	5	9	0,000	13	4	7
Master Protein	AT3G49430	SER/ARG-rich protein 34A ; SER/ARG-rich protein 34A	37	16	15	1	300	33,6	10,83	0,000	33	12	58	0,000	27	11	52	0,000	26	9	16	0,000	37	11	20		0				0
Master Protein	AT3G08590	Phosphoglycerate mutase, 2,3-bisphosphoglycerate-independent ; Phosphoglycerate mutase, 2,3-bisphosphoglycerate-independent	37	13	7	1	560	60,7	5,85	0,001	16	4	6	0,000	20	5	8	0,001	3,75	2	2	0,000	13	5	5	0,004	12,5	4	4	0,000	18	6	6
Master Protein	AT3G13990	Kinase-related protein of unknown function (DUF1296)	37	18	1	1	848	92,2	8,59	0,000	33	14	25	0,000	14	7	12	0,011	1,7688679245283	1	1	0,012	2	1	1	0,004	1	1	1	0,017	4	2	2
Master Protein	AT1G31817	Ribosomal L18p/L5e family protein	37	14	14	1	314	33,9	10,48	0,000	15	3	6		0			0,000	20	5	7	0,000	25,796178343949	8	12	0,000	34	13	20	0,000	37	10	12
Master Protein	AT2G44060	Late embryogenesis abundant protein, group 2 ; Late embryogenesis abundant protein, group 2	37	13	13	1	325	36,0	4,84	0,000	37	10	22	0,000	32	9	21	0,001	13	4	4	0,002	15	4	4	0,012	8	2	2	0,000	15	4	6
Master Protein	AT3G61110	ribosomal protein S27	37	4	3	1	86	9,6	8,72	0,000	37	4	46	0,000	37	4	41	0,000	37	4	25	0,000	37	4	30	0,000	37	4	41	0,000	37	4	44
Master Protein	AT3G13990	Kinase-related protein of unknown function (DUF1296)	37	18	1	1	847	92,1	8,59	0,000	33	14	25	0,000	17	8	13	0,011	1	1	1	0,012	2	1	1	0,004	1,2987012987013	1	1	0,017	4	2	2
Master Protein	AT1G16210	unknown protein; CONTAINS InterPro DOMAIN/s: Protein of unknown function DUF1014 (InterPro:IPR010422); Has 16107 Blast hits to 8386 proteins in 1107 species: Archae - 26; Bacteria - 3370; Metazoa - 4013; Fungi - 1516; Plants - 526; Viruses - 120; Other Eukaryotes - 6536 (source: NCBI BLink).	37	9	9	1	234	26,8	9,23	0,001	10	3	4	0,001	17	2	2	0,000	28	5	5	0,000	11	2	2	0,000	11,965811965812	3	4	0,000	8	3	3
Master Protein	AT1G02500	S-adenosylmethionine synthetase 1 ; S-adenosylmethionine synthetase 1	37	11	4	1	393	43,1	5,82	0,000	22	5	12	0,000	19	4	10	0,000	11	4	5	0,000	7	2	3	0,003	6	2	2	0,000	12	4	4
Master Protein	AT1G08360	Ribosomal protein L1p/L10e family	37,037037037037	8	4	1	216	24,5	9,88	0,006	6	1	2	0,001	6	1	3	0,000	25	4	8	0,000	21	3	5	0,000	31	6	13	0,000	35	6	14
Master Protein	AT4G01850	S-adenosylmethionine synthetase 2 ; S-adenosylmethionine synthetase 2	36	9	3	1	393	43,2	6,06	0,000	19	4	11	0,000	19	4	10	0,001	11,704834605598	3	4	0,002	8	3	4	0,004	3	1	1	0,000	10	3	3
Master Protein	AT3G07110	Ribosomal protein L13 family protein	36	12	11	1	206	23,5	10,40	0,000	30	7	18	0,000	25	7	15	0,000	21	7	10	0,000	20	6	11	0,000	28	10	22	0,000	27	9	16
Master Protein	AT5G37510	NADH-ubiquinone dehydrogenase, mitochondrial, putative	36	20	20	1	748	81,5	6,64	0,000	29,144385026738	15	21	0,000	21	9	17	0,000	16	10	15	0,000	14	9	13	0,000	22	12	17	0,000	20	11	13
Master Protein	AT2G44650	chloroplast chaperonin 10	36	3	3	1	139	15,0	8,48	0,010	15	1	1	0,002	15	1	1	0,011	7,9136690647482	1	1	0,002	12	1	1		0			0,017	7,9136690647482	1	1
Master Protein	AT3G18790	FUNCTIONS IN: molecular_function unknown; INVOLVED IN: biological_process unknown; LOCATED IN: chloroplast; EXPRESSED IN: 22 plant structures; EXPRESSED DURING: 13 growth stages; CONTAINS InterPro DOMAIN/s: Isy1-like splicing (InterPro:IPR009360); Has 1147 Blast hits to 965 proteins in 236 species: Archae - 12; Bacteria - 13; Metazoa - 351; Fungi - 230; Plants - 49; Viruses - 9; Other Eukaryotes …	36	11	11	1	300	35,4	6,84	0,000	26	6	14	0,000	27	7	9	0,000	17	4	4	0,000	17	4	4	0,000	16	4	4	0,000	19	5	6
Master Protein	AT1G22450	cytochrome C oxidase 6B	36	8	8	1	191	21,2	4,34	0,000	25	5	10	0,000	23	3	6	0,003	30	4	4	0,003	13	2	3	0,004	25	2	3	0,006	17	1	2
Master Protein	AT5G05470	eukaryotic translation initiation factor 2 alpha subunit	36	11	10	1	344	38,8	5,35	0,000	30	8	26	0,000	20	6	34		0			0,012	5	1	1	0,004	3	1	1	0,003	4	1	1
Master Protein	AT2G42490	Copper amine oxidase family protein	36	23	23	1	776	86,6	7,12	0,000	30	16	40	0,000	23	11	33	0,000	23	12	30	0,000	27	15	40	0,000	27	15	36	0,000	30	16	38
Master Protein	AT3G06040	Ribosomal protein L12/ ATP-dependent Clp protease adaptor protein ClpS family protein ; Ribosomal protein L12/ ATP-dependent Clp protease adaptor protein ClpS family protein ; Ribosomal protein L12/ ATP-dependent Clp protease adaptor protein ClpS family protein	36	7	7	1	186	20,8	9,58	0,001	6	1	2		0			0,004	5	1	1	0,009	5	1	1	0,000	31	6	7	0,000	20	4	5
Master Protein	AT3G06720	importin alpha isoform 1 ; importin alpha isoform 1	36	16	9	1	532	58,6	5,27	0,000	35	13	38	0,000	20	9	53	0,000	9	4	10	0,000	12,593984962406	6	10	0,000	4	2	5	0,000	4	2	6
Master Protein	AT1G48920	nucleolin like 1	36	26	25	1	557	58,7	5,22	0,000	36	22	178	0,000	29,443447037702	17	116	0,000	19	9	15	0,000	21	9	13	0,000	18,491921005386	9	11	0,000	22	9	13
Master Protein	AT1G54100	aldehyde dehydrogenase 7B4 ; aldehyde dehydrogenase 7B4	36	10	10	1	508	54,2	5,54	0,000	14	6	12	0,000	29	6	7	0,001	16	4	5	0,000	10	3	4	0,000	7	3	3	0,000	9	3	3
Master Protein	AT1G63780	Ribosomal RNA processing Brix domain protein	36	6	6	1	294	34,1	9,35	0,000	36	6	8	0,000	10	2	9	0,003	10	2	2	0,002	5,4421768707483	1	1		0			0,013	5,4421768707483	1	1
Master Protein	AT4G17520	Hyaluronan / mRNA binding family	36	13	10	1	360	38,9	8,75	0,000	33	10	32	0,000	20	5	13	0,000	13	3	7	0,000	13	3	7	0,000	23	6	9	0,000	21	5	9
Master Protein	AT2G39460	ribosomal protein L23AA ; ribosomal protein L23AA	36	8	8	1	154	17,4	10,20	0,000	24,025974025974	3	6	0,001	12,987012987013	1	2	0,000	11,038961038961	2	3	0,000	20	3	7	0,000	27	6	10	0,000	24,025974025974	4	7
Master Protein	AT2G18040	peptidylprolyl cis/trans isomerase, NIMA-interacting 1	36	4	4	1	119	13,0	9,09	0,001	36	3	5	0,000	28	3	6	0,001	15	1	2	0,009	27	2	2	0,012	15	1	1	0,005	23	2	2
Master Protein	AT4G35570	high mobility group B5	36	4	4	1	125	14,2	9,38	0,001	30,4	3	7	0,000	12	1	3	0,011	13,6	1	1	0,009	24	2	3	0,012	10,4	1	3	0,015	18,4	2	2
Master Protein	AT5G09390	CD2-binding protein-related	35	12	12	1	351	40,3	4,61	0,000	35	11	28	0,000	30	8	21	0,000	11,965811965812	5	6	0,000	16	5	6	0,000	20	4	7	0,000	12	3	7
Master Protein	AT3G57290	eukaryotic translation initiation factor 3E	35,827664399093	11	11	1	441	51,7	5,86	0,000	22	7	18	0,000	27	7	23	0,000	19	5	7	0,000	8	3	4	0,003	6	2	4	0,003	6	2	2
Master Protein	AT4G24280	chloroplast heat shock protein 70-1	35	24	9	1	718	76,5	5,20	0,000	35	21	56	0,000	22	14	45	0,000	15,041782729805	11	22	0,000	20	13	31	0,000	13	10	20	0,000	24	13	24
Master Protein	AT2G37270	ribosomal protein 5B ; ribosomal protein 5B	35	10	1	1	207	23,0	9,67	0,000	29,951690821256	7	50	0,000	25	4	53	0,000	18	4	18	0,000	35	7	25	0,000	23	7	28	0,000	24	6	18
Master Protein	AT3G11940	ribosomal protein 5A ; ribosomal protein 5A	35	10	1	1	207	22,9	9,63	0,000	29,951690821256	7	52	0,000	25	4	56	0,000	18	4	18	0,000	35	7	25	0,000	23	7	28	0,000	24	6	18
Master Protein	AT4G14880	O-acetylserine (thiol) lyase (OAS-TL) isoform A1 ; O-acetylserine (thiol) lyase (OAS-TL) isoform A1 ; O-acetylserine (thiol) lyase (OAS-TL) isoform A1 ; O-acetylserine (thiol) lyase (OAS-TL) isoform A1	35	7	7	1	322	33,8	6,14	0,001	12	2	2	0,000	11	2	3	0,001	23	5	6	0,001	28	5	7	0,003	16	3	3	0,002	14	3	3
Master Protein	AT4G02580	NADH-ubiquinone oxidoreductase 24 kDa subunit, putative	35	8	8	1	255	28,4	7,91	0,010	10	3	4	0,001	5	1	1	0,001	31	6	11	0,001	28	5	10	0,000	24	4	7	0,000	14	4	6
Master Protein	AT4G29410	Ribosomal L28e protein family ; Ribosomal L28e protein family	35	5	5	1	143	15,9	11,05	0,001	35	5	11	0,000	25	3	10	0,000	33	4	6	0,000	33	4	5	0,000	33	4	6	0,000	33	4	6
Master Protein	AT2G27530	Ribosomal protein L1p/L10e family ; Ribosomal protein L1p/L10e family	35	7	5	1	216	24,4	9,88		0				0			0,000	23	4	6	0,000	27	5	8	0,003	25	4	6	0,000	34	6	9
Master Protein	AT4G17530	RAB GTPase homolog 1C	35	5	1	1	202	22,3	5,43	0,001	21	3	5		0			0,001	13	2	3	0,001	27	4	4	0,012	8	1	3	0,017	13	2	2
Master Protein	AT5G47200	RAB GTPase homolog 1A	35	5	1	1	202	22,3	5,43	0,001	21	3	6		0			0,001	13	2	4	0,001	27	4	5		0			0,017	5	1	1
Master Protein	AT2G29550	tubulin beta-7 chain	35	14	3	1	449	50,7	4,83	0,000	28	9	18	0,000	24	9	12	0,000	21	7	14	0,000	30	11	23	0,000	20	7	9	0,000	17	5	5
Master Protein	AT5G22650	histone deacetylase 2B	35	9	9	1	306	32,3	4,79	0,000	32	8	93	0,000	26	6	135	0,000	27	5	9	0,000	16	5	10	0,000	16	4	9	0,000	16	4	9
Master Protein	AT3G27830	ribosomal protein L12-A	35	3	3	1	191	20,1	5,64	0,001	12	2	3	0,000	30	2	4	0,000	7	1	2	0,000	7	1	1	0,000	12	2	4	0,000	12	2	7
Master Protein	AT3G55620	Translation initiation factor IF6	35	6	6	1	245	26,5	4,74	0,000	9	3	7	0,001	25	3	4	0,000	15	4	5	0,000	9	3	4	0,000	15	3	4	0,000	9	2	4
Master Protein	AT3G09260	Glycosyl hydrolase superfamily protein	35	11	9	1	524	59,7	6,92	0,000	33,206106870229	10	33	0,000	32	9	22	0,000	4	2	4	0,000	12	4	8	0,000	2	2	3	0,005	1	1	1
Master Protein	AT3G08580	ADP/ATP carrier 1 ; ADP/ATP carrier 1	35	17	11	1	381	41,4	9,83	0,000	32	14	76	0,000	32	12	76	0,000	22	8	16	0,000	20	9	21	0,000	10,498687664042	4	7	0,000	7	3	6
Master Protein	AT2G15430	DNA-directed RNA polymerase family protein	35,423197492163	7	7	1	319	35,4	4,79	0,000	13	3	4	0,000	25,705329153605	4	6		0			0,002	7	2	3	0,000	22,884012539185	5	5	0,000	16	4	4
Master Protein	AT4G20980	Eukaryotic translation initiation factor 3 subunit 7 (eIF-3) ; Eukaryotic translation initiation factor 3 subunit 7 (eIF-3) ; Eukaryotic translation initiation factor 3 subunit 7 (eIF-3) ; Eukaryotic translation initiation factor 3 subunit 7 (eIF-3)	35	10	4	1	591	66,7	5,77	0,000	25	8	22	0,000	31	8	14	0,000	11,336717428088	3	4	0,000	9	3	6		0				0
Master Protein	AT3G05420	acyl-CoA binding protein 4	35	19	1	1	669	73,2	5,30	0,000	27	13	21	0,000	28	11	21	0,000	14	7	9	0,000	18	8	11	0,000	10	5	9	0,000	15	8	11
Master Protein	AT4G04780	mediator 21	35	2	2	1	139	15,0	4,50	0,010	23,021582733813	1	1		0				0			0,012	12	1	2	0,012	12	1	1		0
Master Protein	AT4G36420	Ribosomal protein L12 family protein	35,195530726257	3	3	1	179	19,5	9,61	0,001	20	2	2	0,000	8	1	3	0,011	15	1	1	0,012	8	1	1	0,003	8	1	1		0
Master Protein	AT3G05420	acyl-CoA binding protein 4	35	19	1	1	668	73,0	5,30	0,000	27	13	21	0,000	28	11	23	0,000	12,125748502994	6	8	0,000	18,562874251497	8	11	0,000	12	6	11	0,000	13	7	10
Master Protein	AT1G62850	Class I peptide chain release factor ; Class I peptide chain release factor	35	6	6	1	236	26,1	10,02	0,000	35	6	15	0,000	28	4	15	0,001	15	2	3	0,002	23	3	3	0,000	22	2	4	0,000	33	4	7
Master Protein	AT5G56350	Pyruvate kinase family protein	35,140562248996	10	8	1	498	54,4	6,86	0,000	35,140562248996	10	17	0,000	11	3	8	0,001	2	1	1	0,001	2	1	1		0			0,003	2	1	1
Master Protein	AT4G39880	Ribosomal protein L23/L15e family protein	34	5	5	1	178	19,8	10,17		0				0				0				0			0,003	23	3	3	0,003	25	4	4
Master Protein	AT3G60750	Transketolase	34	14	11	1	741	79,9	6,37	0,000	23	8	20	0,000	21	7	19	0,000	8	5	8	0,000	17	9	12	0,000	10	5	6	0,000	7	4	6
Master Protein	AT1G12000	Phosphofructokinase family protein	34	15	12	1	566	61,4	6,10	0,000	30,565371024735	11	28	0,000	11	4	9	0,000	16	6	8	0,000	21	9	12	0,000	10	5	6	0,000	11	5	5
Master Protein	AT1G07770	ribosomal protein S15A ; ribosomal protein S15A ; Ribosomal protein S8 family protein	34	5	3	1	130	14,8	9,89	0,000	34	5	25	0,000	34	3	23	0,000	19	3	7	0,000	19	3	9	0,000	19	3	5	0,000	19	3	7
Master Protein	AT5G04280	RNA-binding (RRM/RBD/RNP motifs) family protein with retrovirus zinc finger-like domain	34	10	10	1	310	33,5	9,00	0,000	22,258064516129	6	12	0,018	5	1	1	0,003	11	2	2	0,001	21	5	5	0,000	14	4	5	0,000	14	4	5
Master Protein	AT4G34110	poly(A) binding protein 2	34	14	12	1	629	68,6	8,21	0,000	28	11	29	0,000	28	11	33	0,000	7	3	6	0,000	9	3	5	0,000	6	3	5	0,000	8	4	4
Master Protein	AT3G61860	RNA-binding (RRM/RBD/RNP motifs) family protein	34,469696969697	10	9	1	264	31,1	9,98	0,000	34	8	28	0,000	24	8	31	0,000	23	4	7	0,000	12,5	3	6	0,003	13	3	3	0,005	12,5	2	3
Master Protein	AT1G77510	PDI-like 1-2	34	12	9	1	508	56,3	5,00	0,001	15	5	7	0,000	18	5	7	0,001	10	4	4	0,009	11	4	4		0			0,017	5	2	2
Master Protein	AT5G17440	LUC7 related protein	34	10	6	1	404	47,2	8,50	0,000	27	7	12	0,000	16	5	6	0,001	6	2	2	0,000	5,1980198019802	3	4	0,000	2	1	3	0,002	2	1	1
Master Protein	AT4G08950	Phosphate-responsive 1 family protein	34	8	8	1	314	33,6	9,32	0,000	28	6	8	0,000	25	4	7	0,000	28	6	6	0,000	25	5	8	0,003	12	3	3	0,002	5	1	1
Master Protein	AT3G25860	2-oxoacid dehydrogenases acyltransferase family protein	34,375	12	11	1	480	50,0	8,37	0,000	24	7	16	0,000	26,25	6	12	0,000	23,125	5	14	0,000	17	6	14	0,000	33,75	11	26	0,000	30	10	21
Master Protein	AT1G09780	Phosphoglycerate mutase, 2,3-bisphosphoglycerate-independent	34	16	10	1	557	60,5	5,53	0,001	7	2	3	0,000	17	5	8	0,000	10	5	5	0,000	17	8	9	0,000	17	8	10	0,000	15	6	9
Master Protein	AT4G35890	winged-helix DNA-binding transcription factor family protein	34,225621414914	10	10	1	523	55,8	9,74	0,001	17	6	7	0,001	13	3	3		0			0,010	5	1	1	0,012	5	2	2	0,017	2	1	1
Master Protein	AT1G31440	SH3 domain-containing protein	34	10	10	1	439	49,2	6,64	0,000	28,246013667426	7	15	0,000	28,246013667426	7	11	0,000	15	4	6	0,000	28	8	8	0,000	23	6	6	0,000	6	2	2
Master Protein	AT1G55490	chaperonin 60 beta ; chaperonin 60 beta	34	15	1	1	600	63,8	6,51	0,000	20,5	7	15	0,000	21	8	11	0,000	8	4	6	0,000	15	6	7	0,000	20	10	14	0,000	23,5	11	17
Master Protein	AT3G09500	Ribosomal L29 family protein	34	6	5	1	123	14,3	10,92	0,001	17	2	3		0			0,011	7	1	1	0,002	33	3	4	0,000	27	4	5	0,000	19	4	6
Master Protein	AT5G61020	evolutionarily conserved C-terminal region 3	34	11	2	1	495	55,2	8,13	0,000	30	9	15	0,000	16	4	6	0,001	8	2	2	0,002	8	2	2		0			0,014	2	1	1
Master Protein	AT5G03660	Family of unknown function (DUF662)	34	4	4	1	173	20,2	5,67	0,001	34	4	9		0			0,000	16	2	8	0,000	16	2	8	0,000	15,028901734104	2	4	0,000	15,028901734104	2	3
Master Protein	AT1G43670	Inositol monophosphatase family protein	34	8	8	1	341	37,3	5,47	0,000	29	6	7	0,000	20	4	8	0,009	16	3	3	0,003	10	2	2	0,012	4	1	1	0,017	4	1	1
Master Protein	AT1G02130	RAS 5	33	5	3	1	203	22,6	5,16	0,001	22	3	5	0,002	7	1	1	0,001	14	2	4	0,002	19	3	5	0,012	6	1	1	0,017	5	1	1
Master Protein	AT3G57150	homologue of NAP57	33	15	15	1	565	63,0	9,14	0,000	33	15	28	0,000	22	5	15	0,006	6	1	1	0,002	12	3	3	0,003	11	3	5	0,002	11	3	5
Master Protein	AT1G20220	Alba DNA/RNA-binding protein	33,968253968254	7	7	1	315	33,7	9,92	0,000	28	5	10	0,001	15	2	2	0,001	10	3	3	0,000	10	3	3	0,003	5	2	2		0
Master Protein	AT1G50510	indigoidine synthase A family protein	33	9	9	1	330	34,8	7,53		0				0			0,000	30	6	7	0,002	17	4	5	0,000	16,969696969697	5	6	0,000	22	6	7
Master Protein	AT4G02930	GTP binding Elongation factor Tu family protein	33,920704845815	10	10	1	454	49,4	6,70	0,000	25	7	13	0,000	19	5	17	0,000	23	6	8	0,000	16	4	10	0,000	25	7	9	0,000	22	6	9
Master Protein	AT5G61020	evolutionarily conserved C-terminal region 3	33	11	2	1	493	55,0	8,13	0,000	30	10	16	0,000	11	3	5	0,001	8	2	2	0,002	8	2	2		0			0,014	2	1	1
Master Protein	AT4G27280	Calcium-binding EF-hand family protein	33	1	1	1	130	14,5	4,65		0				0				0			0,012	33	1	1		0				0
Master Protein	AT5G22040	unknown protein; Has 30201 Blast hits to 17322 proteins in 780 species: Archae - 12; Bacteria - 1396; Metazoa - 17338; Fungi - 3422; Plants - 5037; Viruses - 0; Other Eukaryotes - 2996 (source: NCBI BLink). ; unknown protein; FUNCTIONS IN: molecular_function unknown; INVOLVED IN: biological_process unknown; LOCATED IN: cellular_component unknown. ; unknown protein; FUNCTIONS IN: molecular_functio…	33	8	8	1	284	32,1	6,06	0,001	19	4	5	0,001	8	1	1	0,000	22	6	7	0,000	5	1	1	0,000	21,830985915493	6	6	0,002	4	1	1
Master Protein	AT5G64680	unknown protein; FUNCTIONS IN: molecular_function unknown; INVOLVED IN: biological_process unknown; EXPRESSED IN: 22 plant structures; EXPRESSED DURING: 13 growth stages; Has 53 Blast hits to 53 proteins in 20 species: Archae - 0; Bacteria - 8; Metazoa - 8; Fungi - 0; Plants - 34; Viruses - 0; Other Eukaryotes - 3 (source: NCBI BLink).	33	5	5	1	211	23,3	9,01	0,001	24	4	4	0,000	22	2	2	0,003	11	2	2	0,002	11	2	2		0			0,017	12	1	1
Master Protein	AT2G37600	Ribosomal protein L36e family protein ; Ribosomal protein L36e family protein	33	6	5	1	113	12,7	11,75	0,000	13	2	7	0,000	14	3	10	0,000	14	3	4	0,000	13	2	2	0,000	32	5	19	0,000	30	5	17
Master Protein	AT2G19740	Ribosomal protein L31e family protein	33	5	5	1	119	13,7	9,94	0,001	31	2	2	0,000	33	4	6	0,008	25	1	1	0,002	25	1	1	0,000	31	2	3	0,000	25	1	2
Master Protein	AT5G02610	Ribosomal L29 family protein	33	5	4	1	146	17,0	10,56	0,010	14	2	2	0,003	8	1	1	0,011	6	1	1	0,000	28	4	5	0,000	15	3	6	0,000	21	4	9
Master Protein	AT3G06810	acyl-CoA dehydrogenase-related	33,495145631068	22	22	1	824	91,7	8,32	0,000	21	13	30	0,000	22	12	23	0,000	19	12	22	0,000	18	12	24	0,000	14	9	18	0,000	10	8	16
Master Protein	AT1G76940	RNA-binding (RRM/RBD/RNP motifs) family protein	33	7	7	1	233	25,4	8,62	0,001	33	4	5	0,000	25	3	5	0,000	20	4	5	0,000	33	5	6	0,000	19	2	3	0,000	19	2	2
Master Protein	AT2G40840	disproportionating enzyme 2	33	35	35	1	955	109,7	5,82	0,000	27	26	48	0,000	21	20	46	0,000	8	6	9	0,000	15	10	13	0,000	10	9	12	0,000	10	10	10
Master Protein	AT4G28510	prohibitin 1	33	6	3	1	288	31,7	9,26	0,001	11	2	2	0,000	21,875	3	4	0,003	17	3	5	0,000	18	4	5	0,012	6	1	2	0,005	6	1	1
Master Protein	AT5G23535	KOW domain-containing protein	33	4	4	1	159	17,5	10,04	0,006	26	2	3	0,000	26	2	3	0,000	16	2	4	0,001	10,062893081761	1	3	0,000	33	3	6	0,000	31	3	5
Master Protein	AT4G23620	Ribosomal protein L25/Gln-tRNA synthetase, anti-codon-binding domain	33	9	9	1	264	29,0	9,83	0,001	29	7	7	0,000	13	3	5	0,001	10	2	2	0,002	15,530303030303	3	3	0,000	15,530303030303	4	4	0,000	19	5	5
Master Protein	AT3G49720	unknown protein; FUNCTIONS IN: molecular_function unknown; INVOLVED IN: biological_process unknown; LOCATED IN: chloroplast thylakoid membrane, Golgi apparatus, plasma membrane, membrane; EXPRESSED IN: 25 plant structures; EXPRESSED DURING: 15 growth stages; BEST Arabidopsis thaliana protein match is: unknown protein (TAIR:AT5G65810.1); Has 64 Blast hits to 64 proteins in 11 species: Archae - 0; …	33	7	6	1	261	28,5	9,28	0,000	26	4	13	0,000	30	6	19	0,000	17	3	5	0,000	23	5	9	0,000	10,727969348659	2	3	0,000	17	3	4
Master Protein	AT4G12970	stomagen	33	1	1	1	102	11,8	9,23		0				0				0				0			0,012	33	1	2		0
Master Protein	AT3G01540	DEAD box RNA helicase 1 ; DEAD box RNA helicase 1 ; DEAD box RNA helicase 1	33	16	9	1	619	67,7	9,76	0,000	30	15	23	0,000	27,140549273021	12	23	0,011	3	1	1		0			0,003	3,7156704361874	2	2	0,010	1	1	1
Master Protein	AT5G18230	transcription regulator NOT2/NOT3/NOT5 family protein	33	16	16	1	845	93,2	5,50	0,000	20	8	16	0,000	28	12	15	0,000	13	7	10	0,000	20	8	12	0,003	7	3	3	0,000	9	5	6
Master Protein	AT3G03920	H/ACA ribonucleoprotein complex, subunit Gar1/Naf1 protein	33	7	7	1	202	21,0	11,41	0,000	30	5	12	0,000	30	5	12	0,003	16	2	2	0,001	16	2	3	0,011	16	2	3	0,000	16	3	5
Master Protein	AT1G10670	ATP-citrate lyase A-1 ; ATP-citrate lyase A-1 ; ATP-citrate lyase A-1	33,096926713948	10	6	1	423	46,6	5,50	0,000	30	9	15	0,000	27	8	26	0,000	16	5	5	0,000	22	6	8	0,000	14	4	5	0,000	14	4	5
Master Protein	AT2G20360	NAD(P)-binding Rossmann-fold superfamily protein	33	9	9	1	402	43,9	9,23	0,001	20	4	4	0,010	9	2	2	0,000	26	6	6	0,000	28	8	9	0,012	6	1	1	0,017	7	2	2
Master Protein	AT5G08620	DEA(D/H)-box RNA helicase family protein	33	18	15	1	563	62,5	9,79	0,000	29	11	29	0,000	27	12	15		0				0			0,012	1	1	1		0
Master Protein	AT4G24680	modifier of snc1	33	31	31	1	1427	155,3	9,38	0,000	26	21	38	0,000	18	14	23	0,000	13	12	18	0,000	14	14	20	0,000	11	10	10	0,000	11,56271899089	9	10
Master Protein	AT4G11420	eukaryotic translation initiation factor 3A	32	28	28	1	987	114,2	9,17	0,000	25	20	42	0,000	20	14	38	0,000	11	6	7	0,000	10	6	10	0,000	7	5	6	0,000	6	5	5
Master Protein	AT1G50200	Alanyl-tRNA synthetase	32	27	2	1	963	105,9	5,88	0,000	30	24	55	0,000	26	18	46	0,000	11	9	11	0,000	16	12	18	0,000	15,472481827622	13	17	0,000	12	12	15
Master Protein	AT2G03430	Ankyrin repeat family protein	32	4	4	1	240	25,9	5,19	0,001	12	2	3	0,000	27	3	7		0				0				0				0
Master Protein	AT1G43700	VIRE2-interacting protein 1	32	8	8	1	341	37,8	7,28	0,002	3,2258064516129	1	1	0,000	17	3	3	0,011	9	2	2	0,002	11	3	3	0,009	3,2258064516129	1	1	0,006	4	1	1
Master Protein	AT3G58510	DEA(D/H)-box RNA helicase family protein ; DEA(D/H)-box RNA helicase family protein ; DEA(D/H)-box RNA helicase family protein	32,843137254902	15	8	1	612	66,0	6,68	0,000	31	13	40	0,000	18	6	29	0,000	9	4	5	0,000	16	7	7	0,003	7	3	3	0,008	5	2	2
Master Protein	AT3G55460	SC35-like splicing factor 30	32,824427480916	6	6	1	262	29,6	11,27	0,000	21	4	20	0,000	15	3	27	0,000	19	4	9	0,000	22	4	8	0,009	4	1	1	0,000	8,3969465648855	2	2
Master Protein	AT2G07340	PREFOLDIN 1	32,8125	2	2	1	128	14,6	4,93	0,001	14,84375	1	2	0,004	14,84375	1	1	0,011	14,84375	1	1	0,002	14,84375	1	1	0,004	32,8125	2	2	0,003	14,84375	1	1
Master Protein	AT4G36020	cold shock domain protein 1	32	8	8	1	299	30,1	7,84	0,000	30	6	6		0			0,011	5	1	1	0,000	12	3	3	0,000	18	3	5	0,000	18	3	4
Master Protein	AT1G65980	thioredoxin-dependent peroxidase 1	32	3	3	1	162	17,4	5,36		0				0			0,011	10	1	1		0				0			0,010	22	2	2
Master Protein	AT5G40870	uridine kinase/uracil phosphoribosyltransferase 1	32	11	8	1	486	54,4	6,61	0,002	8	3	4	0,000	15,843621399177	4	5	0,000	9	4	5	0,000	16	5	5	0,000	5	3	3	0,000	10	5	5
Master Protein	AT1G32130	Transcription elongation factor (TFIIS) family protein	32	10	10	1	502	57,4	5,26	0,000	27	7	10	0,000	20	6	7		0			0,012	7	1	1		0				0
Master Protein	AT1G43170	ribosomal protein 1 ; ribosomal protein 1 ; ribosomal protein 1 ; ribosomal protein 1 ; ribosomal protein 1 ; ribosomal protein 1 ; ribosomal protein 1 ; ribosomal protein 1	32	12	9	1	389	44,5	10,17	0,000	18	6	12	0,000	12	3	3	0,000	5,1413881748072	2	4	0,000	3	1	4	0,000	23	8	22	0,000	21	8	18
Master Protein	AT2G42710	Ribosomal protein L1p/L10e family	32	12	12	1	415	45,8	9,52	0,000	26	8	11	0,000	14	3	5	0,000	13	5	6	0,000	20	6	6	0,000	16	5	7	0,000	17	5	5
Master Protein	AT1G06220	Ribosomal protein S5/Elongation factor G/III/V family protein ; Ribosomal protein S5/Elongation factor G/III/V family protein	32	30	30	1	987	110,4	5,19	0,000	8	5	9	0,000	10	8	17	0,000	18	18	30	0,000	23	20	33	0,000	16	14	28	0,000	21	16	26
Master Protein	AT3G46060	RAB GTPase homolog 8A ; RAB GTPase homolog 8A ; RAB GTPase homolog 8A	32	7	2	1	216	23,8	7,83	0,000	23	4	7	0,000	12,5	2	3	0,000	16	3	4	0,000	25	5	5	0,000	18	3	4	0,000	16	3	3
Master Protein	AT5G59840	Ras-related small GTP-binding family protein	32	7	2	1	216	23,8	8,22	0,000	16	3	6	0,000	12,5	2	3	0,000	10	2	3	0,000	25	5	5	0,012	11	2	2	0,000	10	2	2
Master Protein	AT5G12250	beta-6 tubulin	32,293986636971	12	4	1	449	50,6	4,82	0,000	21,826280623608	6	10	0,000	24	9	13	0,000	7	3	5	0,000	18	7	10	0,000	14	5	7	0,000	9	3	3
Master Protein	AT5G39600	CONTAINS InterPro DOMAIN/s: Ribosomal protein L53, mitochondrial (InterPro:IPR019716); Has 50 Blast hits to 50 proteins in 19 species: Archae - 0; Bacteria - 0; Metazoa - 6; Fungi - 0; Plants - 42; Viruses - 0; Other Eukaryotes - 2 (source: NCBI BLink).	32	2	2	1	127	14,4	5,68	0,001	19	1	3	0,002	19	1	1	0,007	19	1	2	0,002	32	2	3	0,003	19	1	1	0,008	19	1	1
Master Protein	AT5G22060	DNAJ homologue 2	32	10	6	1	419	46,4	7,12	0,000	20,763723150358	5	10	0,000	18,854415274463	6	14	0,011	3	1	1	0,012	3	1	1	0,000	11	4	5	0,000	8	3	3
Master Protein	AT1G79850	ribosomal protein S17	32	4	4	1	149	16,3	10,56	0,002	20	2	3	0,001	24	2	2	0,010	17	2	2	0,010	24	2	2	0,003	20	2	3	0,000	21	3	4
Master Protein	AT5G67510	Translation protein SH3-like family protein	32	4	4	1	146	16,8	11,12	0,001	15	2	3		0			0,006	8	1	1	0,012	8	1	1	0,000	30	3	5	0,000	17	3	4
Master Protein	AT5G44320	Eukaryotic translation initiation factor 3 subunit 7 (eIF-3)	32	13	7	1	588	66,2	5,63	0,000	21	9	20	0,000	28	10	22	0,000	7	3	4	0,000	4	2	5		0				0
Master Protein	AT3G47930	L-galactono-1,4-lactone dehydrogenase	32	16	16	1	610	68,5	8,56	0,002	9	3	3	0,000	12	5	7	0,000	24	11	15	0,000	29,016393442623	13	17	0,000	22	10	11	0,000	18	8	9
Master Protein	AT5G46750	ARF-GAP domain 9	32,089552238806	7	7	1	402	43,5	8,32	0,001	20	4	4	0,002	7	1	1	0,011	3	1	1	0,003	7	2	2	0,012	7	2	2	0,010	7	2	3
Master Protein	AT1G20440	cold-regulated 47	32	4	3	1	265	29,9	4,77	0,001	12	2	6	0,000	32	4	7	0,003	3,0188679245283	1	2	0,002	12	2	3	0,003	3,0188679245283	1	2	0,010	3,0188679245283	1	1
Master Protein	AT3G52140	tetratricopeptide repeat (TPR)-containing protein	32	31	31	1	1419	155,1	6,40	0,000	24	20	55	0,000	24	22	42	0,000	8	7	10	0,000	7	5	10	0,000	4	4	5	0,000	5	5	7
Master Protein	AT1G34430	2-oxoacid dehydrogenases acyltransferase family protein	32	10	9	1	465	48,3	8,78	0,000	14	5	5	0,001	10	2	2	0,000	9	4	4	0,001	8	3	5	0,000	17	6	7	0,000	30	9	10
Master Protein	AT5G66680	dolichyl-diphosphooligosaccharide-protein glycosyltransferase 48kDa subunit family protein	32	9	9	1	437	48,7	6,34	0,000	22	6	14	0,000	16	4	13	0,003	8	2	2	0,000	8	2	3		0				0
Master Protein	AT2G18960	H(+)-ATPase 1	32	31	5	1	949	104,2	6,70	0,000	30,031612223393	23	40	0,000	22	17	36	0,000	16	11	12	0,000	14	11	12	0,000	12	11	12	0,000	8	7	9
Master Protein	AT2G01140	Aldolase superfamily protein	31	9	9	1	391	42,3	8,09	0,000	28	5	8	0,000	23	5	9	0,006	4	1	1	0,003	11	2	2	0,003	13	3	3	0,017	14	3	3
Master Protein	AT3G52730	ubiquinol-cytochrome C reductase UQCRX/QCR9-like family protein	31	3	3	1	72	8,4	9,47	0,001	20	2	4	0,000	20	2	4	0,003	19	1	2	0,002	19	1	1	0,003	30	2	2	0,000	30	2	2
Master Protein	AT1G34360	translation initiation factor 3 (IF-3) family protein	31	10	10	1	520	58,5	9,76	0,000	23	6	8	0,002	2,5	1	1	0,000	14	4	4	0,000	14	4	5	0,000	12	5	5	0,000	16	5	5
Master Protein	AT1G77330	2-oxoglutarate (2OG) and Fe(II)-dependent oxygenase superfamily protein	31	10	10	1	307	34,9	5,12	0,000	15	5	6	0,000	5	1	1	0,000	31	10	21	0,000	27	8	39	0,000	20	5	19	0,000	24	6	18
Master Protein	AT5G09250	ssDNA-binding transcriptional regulator	31	2	2	1	107	12,1	7,34	0,010	19	1	1		0			0,001	12	1	1	0,001	12	1	1		0				0
Master Protein	AT4G11740	Ubiquitin-like superfamily protein	31	10	10	1	564	62,3	4,67	0,000	12	4	8	0,000	24,822695035461	6	9	0,002	11	3	4	0,000	10	4	5		0				0
Master Protein	AT1G66580	senescence associated gene 24	31	8	3	1	221	24,9	10,56	0,001	22	3	12	0,000	10	2	12	0,000	31	5	9	0,000	20	3	7	0,000	30	6	13	0,000	30	6	10
Master Protein	AT3G11270	Mov34/MPN/PAD-1 family protein	31	6	1	1	310	35,1	6,20	0,001	25	4	5	0,000	17	4	5		0			0,012	5	1	1		0			0,017	4	1	1
Master Protein	AT3G12780	phosphoglycerate kinase 1	31	11	5	1	481	50,1	6,24	0,000	18	6	10	0,000	18	7	8	0,000	18	5	8	0,000	26	9	13	0,000	21	8	9	0,000	18	6	8
Master Protein	AT3G12260	LYR family of Fe/S cluster biogenesis protein	31	3	3	1	133	15,1	9,09	0,001	25	2	2	0,000	15	1	3	0,003	15	2	2	0,000	31	3	3		0				0
Master Protein	AT3G05590	ribosomal protein L18	31	7	1	1	187	20,9	10,98	0,000	31	6	20	0,000	31	6	14	0,000	14	3	4	0,000	7	2	3	0,000	19	5	7	0,000	19	5	10
Master Protein	AT2G33220	GRIM-19 protein	31	3	3	1	143	16,1	9,36	0,001	12	1	3	0,000	12	1	7	0,001	9	1	1	0,002	22	2	3	0,012	9	1	1	0,000	22	2	4
Master Protein	AT5G03460	unknown protein; FUNCTIONS IN: molecular_function unknown; INVOLVED IN: biological_process unknown; LOCATED IN: endomembrane system; EXPRESSED IN: 24 plant structures; EXPRESSED DURING: 15 growth stages; Has 30201 Blast hits to 17322 proteins in 780 species: Archae - 12; Bacteria - 1396; Metazoa - 17338; Fungi - 3422; Plants - 5037; Viruses - 0; Other Eukaryotes - 2996 (source: NCBI BLink).	31	1	1	1	89	9,8	7,83		0			0,026	31	1	1		0				0				0				0
Master Protein	AT1G51650	ATP synthase epsilon chain, mitochondrial	31	2	2	1	70	7,8	9,29	0,010	17	1	1		0			0,007	14	1	1	0,002	14	1	1	0,000	14	1	2	0,008	31	2	2
Master Protein	AT5G40770	prohibitin 3	31	7	3	1	277	30,4	7,64	0,000	14	3	6	0,000	23	4	7	0,000	22	5	6	0,000	18	5	6	0,000	11	2	3	0,000	18	4	5
Master Protein	AT1G14320	Ribosomal protein L16p/L10e family protein	31	8	3	1	220	24,9	10,49	0,000	22	4	11		0			0,000	21	4	5	0,000	10	2	3	0,000	30	6	9	0,000	30	7	10
Master Protein	AT5G16780	SART-1 family	31,219512195122	16	16	1	820	94,1	6,27	0,000	17	10	17	0,000	25	10	16	0,000	14	7	8	0,000	14,390243902439	7	8	0,000	7,5609756097561	3	3	0,000	6	3	4
Master Protein	AT4G32470	Cytochrome bd ubiquinol oxidase, 14kDa subunit	31	5	4	1	122	14,5	9,73	0,000	31	4	9	0,000	12	2	7	0,001	27	3	3	0,000	18	2	3	0,003	8	1	1	0,003	18	2	2
Master Protein	AT1G50200	Alanyl-tRNA synthetase	31	26	1	1	1003	110,4	6,46	0,000	28	23	47	0,000	25	18	46	0,000	11	9	11	0,000	14	11	17	0,000	14	12	15	0,000	11,864406779661	11	15
Master Protein	AT3G25940	TFIIB zinc-binding protein	31	2	2	1	119	13,6	7,20	0,010	31	2	3	0,029	15	1	1		0				0				0				0
Master Protein	AT3G24830	Ribosomal protein L13 family protein	31	10	6	1	206	23,4	10,35	0,000	29,126213592233	7	15	0,000	25	6	14	0,000	17	4	7	0,000	16,504854368932	3	6	0,000	27	7	21	0,000	28	8	18
Master Protein	AT5G59950	RNA-binding (RRM/RBD/RNP motifs) family protein	31	6	6	1	245	25,8	9,83	0,000	27	4	10	0,000	28	4	9	0,000	14	3	4	0,000	14	2	4	0,000	14	3	4	0,000	14	3	3
Master Protein	AT3G13235	ubiquitin family protein ; ubiquitin family protein	30	9	9	1	414	45,3	4,93	0,000	30	7	12	0,000	19	5	12	0,000	14	3	3	0,002	14	3	3		0				0
Master Protein	AT5G26710	Glutamyl/glutaminyl-tRNA synthetase, class Ic	30	21	21	1	719	81,0	7,03	0,000	23	16	34	0,000	20	11	25	0,000	7	5	6	0,000	7	5	8	0,000	9	6	9	0,000	8,6230876216968	5	6
Master Protein	AT3G03340	LUC7 related protein	30	9	5	1	402	47,3	8,63	0,000	23	6	18	0,000	22	6	10	0,001	7	2	4	0,000	14	5	10	0,000	7	2	7	0,002	7	2	3
Master Protein	AT2G42590	general regulatory factor 9	30	7	7	1	276	30,9	5,03	0,001	16	4	5	0,000	14	2	2	0,001	13	3	3	0,001	20	5	6	0,012	2	1	1	0,008	10	2	2
Master Protein	AT1G56290	CwfJ-like family protein	30	18	18	1	692	79,1	8,53	0,000	28	14	27	0,000	19	9	23	0,000	9	6	7	0,000	7	4	7	0,000	6	3	4	0,000	2	1	1
Master Protein	AT2G33620	AT hook motif DNA-binding family protein ; AT hook motif DNA-binding family protein ; AT hook motif DNA-binding family protein ; AT hook motif DNA-binding family protein	30	5	5	1	351	36,3	9,63	0,001	14	3	6	0,004	16	2	2	0,003	8	2	3	0,003	4	1	1		0				0
Master Protein	AT3G15190	chloroplast 30S ribosomal protein S20, putative	30	5	5	1	202	21,8	10,13	0,001	18	2	3	0,037	6	1	1	0,000	17	3	3	0,002	10	2	2	0,000	17	4	6	0,000	30	5	6
Master Protein	AT5G21990	Tetratricopeptide repeat (TPR)-like superfamily protein	30	10	10	1	554	60,7	5,88	0,000	11,913357400722	4	6	0,002	14	4	4	0,001	11,913357400722	4	5	0,001	16	4	5		0				0
Master Protein	AT1G25260	Ribosomal protein L10 family protein	30	6	6	1	235	27,2	8,21	0,000	25,531914893617	5	12	0,000	25,531914893617	5	9		0			0,003	11	2	3	0,012	17	2	3	0,012	17	3	4
Master Protein	AT2G07698	ATPase, F1 complex, alpha subunit protein	30	25	24	1	777	85,9	5,57	0,000	25	14	53	0,000	22	10	49	0,000	22	14	40	0,000	23	14	57	0,000	29	21	56	0,000	28	21	53
Master Protein	AT2G43030	Ribosomal protein L3 family protein	30	7	7	1	271	29,3	10,43	0,001	9	2	2		0			0,011	5	1	1	0,009	12	2	2	0,000	15	4	4	0,004	11	2	2
Master Protein	AT5G63120	P-loop containing nucleoside triphosphate hydrolases superfamily protein	30	14	9	1	591	64,6	9,64	0,000	20	9	21	0,000	19	8	14	0,003	5	2	2	0,002	7	3	3	0,012	1	1	1	0,002	1	1	1
Master Protein	AT1G51140	basic helix-loop-helix (bHLH) DNA-binding superfamily protein	30	9	9	1	379	41,7	6,92	0,000	18	5	13	0,000	30	9	22	0,003	10	2	3	0,003	11	3	4	0,003	4	1	1	0,014	4	1	1
Master Protein	AT5G48650	Nuclear transport factor 2 (NTF2) family protein with RNA binding (RRM-RBD-RNP motifs) domain	30	12	12	1	458	50,0	5,41	0,000	29	11	23	0,000	23	6	10	0,000	15	5	5	0,002	10	4	4	0,010	4	1	1	0,014	7	2	2
Master Protein	AT2G41840	Ribosomal protein S5 family protein	30	8	4	1	285	30,9	10,29	0,000	23	6	45	0,000	9	3	44	0,000	24	7	14	0,000	23	6	19	0,000	23	6	18	0,000	29	7	19
Master Protein	AT5G56630	phosphofructokinase 7	30	11	3	1	485	53,4	7,31	0,000	5	2	3	0,007	3	1	1	0,000	23	7	10	0,000	22	7	9	0,000	25	8	13	0,000	18	8	12
Master Protein	AT3G66654	Cyclophilin-like peptidyl-prolyl cis-trans isomerase family protein ; Cyclophilin-like peptidyl-prolyl cis-trans isomerase family protein ; Cyclophilin-like peptidyl-prolyl cis-trans isomerase family protein	30	4	4	1	236	26,4	8,87	0,009	19	2	2		0				0			0,010	5	1	1	0,009	4	1	1	0,017	14	2	2
Master Protein	AT4G31430	unknown protein; LOCATED IN: plasma membrane; EXPRESSED IN: 25 plant structures; EXPRESSED DURING: 15 growth stages; Has 35333 Blast hits to 34131 proteins in 2444 species: Archae - 798; Bacteria - 22429; Metazoa - 974; Fungi - 991; Plants - 531; Viruses - 0; Other Eukaryotes - 9610 (source: NCBI BLink).	30	17	17	1	574	61,1	5,57	0,000	24	10	13	0,000	17	8	10	0,006	8	3	3	0,002	9	5	5	0,012	6	2	2	0,003	5	2	2
Master Protein	AT5G19770	tubulin alpha-3 ; tubulin alpha-5	30	11	3	1	450	49,6	5,10	0,000	16	6	24	0,000	12	4	26	0,000	14	5	8	0,000	20	6	12	0,000	9	4	9	0,000	7	3	7
Master Protein	AT3G28500	60S acidic ribosomal protein family	30	2	2	1	115	11,7	4,68	0,010	28,695652173913	1	1	0,026	30	1	1		0				0				0				0
Master Protein	AT5G10010	unknown protein; FUNCTIONS IN: molecular_function unknown; INVOLVED IN: biological_process unknown; LOCATED IN: nucleolus; EXPRESSED IN: 25 plant structures; EXPRESSED DURING: 15 growth stages; BEST Arabidopsis thaliana protein match is: unknown protein (TAIR:AT5G64910.1); Has 33260 Blast hits to 16857 proteins in 1270 species: Archae - 88; Bacteria - 3040; Metazoa - 11915; Fungi - 3137; Plants -…	30	16	16	1	434	50,5	4,97	0,000	28	12	41	0,000	16	6	27	0,000	23	7	13	0,000	19	7	13	0,000	15,668202764977	6	8	0,000	15,668202764977	5	7
Master Protein	AT1G53310	phosphoenolpyruvate carboxylase 1 ; phosphoenolpyruvate carboxylase 1 ; phosphoenolpyruvate carboxylase 1	30	21	10	1	967	110,2	6,06	0,000	26	15	33	0,000	14	8	17	0,001	5	3	3	0,000	15,511892450879	8	11	0,012	1	1	1	0,000	4	3	3
Master Protein	AT5G64160	unknown protein; FUNCTIONS IN: molecular_function unknown; INVOLVED IN: biological_process unknown; LOCATED IN: cellular_component unknown; EXPRESSED IN: 24 plant structures; EXPRESSED DURING: 15 growth stages; Has 30201 Blast hits to 17322 proteins in 780 species: Archae - 12; Bacteria - 1396; Metazoa - 17338; Fungi - 3422; Plants - 5037; Viruses - 0; Other Eukaryotes - 2996 (source: NCBI BLink).	30	3	3	1	227	24,9	5,45	0,001	30	3	4	0,001	7	1	1	0,006	15	2	2	0,001	15	2	2		0				0
Master Protein	AT1G72170	Domain of unknown function (DUF543)	30	2	2	1	102	10,7	5,06	0,001	30	2	4		0			0,003	30	2	2	0,012	30	2	2	0,012	14	1	1	0,000	30	2	2
Master Protein	AT1G02780	Ribosomal protein L19e family protein	30	10	6	1	214	24,6	11,36	0,000	26	5	42	0,000	28	6	35	0,000	24	5	18	0,000	22	4	23	0,000	30	10	33	0,000	28	8	23
Master Protein	AT3G16640	translationally controlled tumor protein	30	3	3	1	168	18,9	4,64		0				0				0			0,012	19,047619047619	1	1	0,000	11	2	2		0
Master Protein	AT5G11710	ENTH/VHS family protein	30	12	12	1	560	60,6	5,10	0,000	16,25	8	13	0,000	22	8	16	0,000	7,5	4	6	0,001	6	4	6	0,003	7	3	5	0,000	5	3	4
Master Protein	AT5G12110	Glutathione S-transferase, C-terminal-like;Translation elongation factor EF1B/ribosomal protein S6	30	6	4	1	228	24,8	4,69	0,000	30	5	23	0,000	21	3	13	0,000	13	2	3	0,000	13	2	6	0,000	10	2	4	0,000	10	2	3
Master Protein	AT3G52360	unknown protein; FUNCTIONS IN: molecular_function unknown; INVOLVED IN: response to karrikin; LOCATED IN: endomembrane system; EXPRESSED IN: 23 plant structures; EXPRESSED DURING: 14 growth stages; BEST Arabidopsis thaliana protein match is: unknown protein (TAIR:AT2G35850.1); Has 34 Blast hits to 34 proteins in 10 species: Archae - 0; Bacteria - 0; Metazoa - 0; Fungi - 0; Plants - 34; Viruses - …	30	1	1	1	86	9,8	10,20		0				0				0			0,012	30	1	1		0				0
Master Protein	AT3G27190	uridine kinase-like 2	30	10	7	1	483	54,2	6,38	0,001	21	7	8	0,000	10	4	5	0,000	17	7	8	0,000	27	9	12	0,000	12	5	7	0,000	9	4	4
Master Protein	AT5G14600	S-adenosyl-L-methionine-dependent methyltransferases superfamily protein	30,188679245283	6	6	1	318	35,4	6,54	0,001	24	4	5	0,000	16	3	9	0,007	14	2	2	0,010	10	2	2	0,003	24	3	3	0,002	10	3	3
Master Protein	AT5G52650	RNA binding Plectin/S10 domain-containing protein	30	4	4	1	179	19,5	9,61	0,001	30	3	5	0,001	16	2	5	0,000	7	1	3	0,003	16	2	3	0,000	7	1	3	0,003	15	2	4
Master Protein	AT1G71950	Proteinase inhibitor, propeptide	30	2	2	1	136	14,8	6,15		0				0			0,003	8	1	1	0,002	30	2	3	0,009	8	1	1		0
Master Protein	AT4G30890	ubiquitin-specific protease 24 ; ubiquitin-specific protease 24 ; ubiquitin-specific protease 24	30	10	10	1	551	60,4	7,90	0,000	26,497277676951	9	15	0,000	17	6	10	0,000	11	4	4	0,001	5	2	2	0,003	2	1	1	0,000	2	1	1
Master Protein	AT4G00810	60S acidic ribosomal protein family ; 60S acidic ribosomal protein family	30	2	1	1	113	11,3	4,32	0,000	30	2	3	0,000	30	2	5		0			0,002	14	1	1	0,003	14	1	2	0,013	30	2	2
Master Protein	AT1G76010	Alba DNA/RNA-binding protein	30	6	6	1	350	37,4	9,77	0,000	16	3	9	0,002	17	4	4	0,003	3	1	1	0,002	4	2	2	0,003	7	2	2	0,010	7	2	2
Master Protein	AT5G09770	Ribosomal protein L17 family protein	30	5	5	1	160	18,4	10,59	0,004	12,5	1	2	0,001	12,5	1	2	0,001	23,75	2	2	0,000	25	4	5	0,009	23,75	2	2	0,008	23,75	2	2
Master Protein	AT4G34700	LYR family of Fe/S cluster biogenesis protein	29	2	2	1	117	13,6	8,68	0,009	12	1	1		0			0,011	12	1	1	0,012	17	1	1		0				0
Master Protein	AT5G26667	P-loop containing nucleoside triphosphate hydrolases superfamily protein	29	6	5	1	208	23,1	6,80	0,000	19	4	16	0,000	3	1	8	0,000	13	3	11	0,000	12,5	3	13	0,000	25	5	9	0,000	8	2	5
Master Protein	AT5G17920	Cobalamin-independent synthase family protein ; Cobalamin-independent synthase family protein	29	17	16	1	765	84,3	6,51	0,000	14	8	14	0,000	18	9	12	0,000	6	4	7	0,000	10	7	10	0,000	15	11	20	0,000	11	9	17
Master Protein	AT3G13224	RNA-binding (RRM/RBD/RNP motifs) family protein	29,608938547486	6	6	1	358	37,8	8,87	0,001	29,608938547486	6	11	0,000	17	3	3	0,011	13	2	2	0,002	13	2	2		0				0
Master Protein	AT1G04270	cytosolic ribosomal protein S15	29	5	3	1	152	17,1	10,35	0,000	29	5	63	0,000	29	4	69	0,000	29	5	14	0,000	29	5	21	0,000	29	4	19	0,000	29	4	22
Master Protein	AT3G52220	CONTAINS InterPro DOMAIN/s: Kinase phosphorylation domain (InterPro:IPR019315); Has 8882 Blast hits to 4920 proteins in 346 species: Archae - 10; Bacteria - 184; Metazoa - 3955; Fungi - 1221; Plants - 712; Viruses - 24; Other Eukaryotes - 2776 (source: NCBI BLink).	29,535864978903	5	5	1	237	27,5	9,38	0,001	15	2	4	0,001	24	3	3	0,010	5	1	1		0				0				0
Master Protein	AT1G59610	dynamin-like 3	29	19	10	1	920	100,2	9,04	0,000	17	11	16	0,000	10	6	9	0,000	8	6	7	0,000	11	7	9	0,000	5	4	5	0,000	11	8	9
Master Protein	AT3G04230	Ribosomal protein S5 domain 2-like superfamily protein	29	5	1	1	146	16,6	10,18	0,001	12	2	4	0,002	8	2	5	0,001	18	3	3	0,000	23,972602739726	4	6	0,000	23,972602739726	4	5	0,000	18	3	4
Master Protein	AT3G02480	Late embryogenesis abundant protein (LEA) family protein	29	2	2	1	68	7,1	9,04		0				0				0				0			0,012	29	1	1	0,017	26	1	1
Master Protein	AT3G13570	SC35-like splicing factor 30A	29	9	7	1	262	30,2	11,68	0,000	29	8	23	0,000	27	8	32	0,001	22	4	4	0,000	22	5	7		0				0
Master Protein	AT1G26470	FUNCTIONS IN: molecular_function unknown; INVOLVED IN: regulation of transcription; LOCATED IN: nucleus, H4/H2A histone acetyltransferase complex; EXPRESSED IN: 23 plant structures; EXPRESSED DURING: 15 growth stages; CONTAINS InterPro DOMAIN/s: CT20 (InterPro:IPR012423); Has 60 Blast hits to 60 proteins in 27 species: Archae - 0; Bacteria - 0; Metazoa - 26; Fungi - 2; Plants - 30; Viruses - 0; O…	29	3	3	1	133	15,2	4,58	0,006	12,781954887218	1	1	0,000	7,5187969924812	1	3		0			0,010	9	1	1		0				0
Master Protein	AT5G28060	Ribosomal protein S24e family protein	29	4	1	1	133	15,4	10,52	0,000	20	3	19	0,000	20	3	18	0,000	20	3	6	0,000	20	3	6	0,000	29	4	12	0,000	20	3	10
Master Protein	AT4G23710	vacuolar ATP synthase subunit G2	29	2	2	1	106	11,7	5,58	0,001	29	2	4	0,000	10,377358490566	1	5	0,003	10,377358490566	1	2	0,003	10,377358490566	1	2	0,003	10,377358490566	1	2	0,000	10,377358490566	1	3
Master Protein	AT3G62830	NAD(P)-binding Rossmann-fold superfamily protein ; NAD(P)-binding Rossmann-fold superfamily protein	29	10	1	1	445	49,9	9,14	0,001	29	9	11	0,000	3	1	8	0,001	4	2	2	0,002	4	2	2	0,004	4	2	3	0,005	1	1	1
Master Protein	AT4G31880	LOCATED IN: cytosol, chloroplast; EXPRESSED IN: 24 plant structures; EXPRESSED DURING: 14 growth stages; BEST Arabidopsis thaliana protein match is: Tudor/PWWP/MBT superfamily protein (TAIR:AT1G15940.1); Has 137162 Blast hits to 70781 proteins in 2973 species: Archae - 289; Bacteria - 24182; Metazoa - 56725; Fungi - 20130; Plants - 6559; Viruses - 758; Other Eukaryotes - 28519 (source: NCBI BLink…	29	16	16	1	873	94,2	5,66	0,000	19	11	16	0,000	19	8	15	0,001	10	5	6	0,002	14	7	7		0				0
Master Protein	AT3G07050	GTP-binding family protein	29	11	11	1	582	65,7	8,54	0,000	19	7	11	0,000	14	5	9	0,009	1	1	2	0,012	1	1	1	0,012	3	2	2	0,008	1	1	1
Master Protein	AT4G34490	cyclase associated protein 1	29	7	7	1	476	50,9	6,65	0,004	21	4	6	0,000	15	3	4	0,011	9	3	3	0,000	11	4	4	0,009	2	1	1	0,013	2	1	1
Master Protein	AT2G47610	Ribosomal protein L7Ae/L30e/S12e/Gadd45 family protein	29	12	3	1	257	29,1	10,13	0,000	28	11	98	0,000	15	3	58	0,000	20	9	68	0,000	24	10	70	0,000	28	11	112	0,000	29	12	103
Master Protein	AT3G53750	actin 3 ; actin 1 ; actin 1	29	8	4	1	377	41,8	5,49	0,000	23	6	15	0,000	18	4	6	0,000	11	4	7	0,000	17	5	8	0,007	13	4	5	0,006	10,079575596817	3	4
Master Protein	AT1G76550	Phosphofructokinase family protein	29	14	8	1	617	67,5	7,23	0,000	17	9	17	0,000	14	5	10	0,000	8	5	8	0,000	9	6	8	0,003	5	3	3	0,000	7	4	4
Master Protein	AT4G00570	NAD-dependent malic enzyme 2	29,159802306425	11	11	1	607	66,6	7,06	0,001	8	3	4	0,000	8	3	5	0,000	9	4	5	0,000	19	7	9	0,000	6	3	3	0,014	1	1	1
Master Protein	AT5G57870	MIF4G domain-containing protein / MA3 domain-containing protein	29	12	12	1	780	85,5	8,24	0,000	14	6	9	0,000	7	3	4	0,000	17	6	6	0,000	12	6	7	0,003	9	4	4	0,000	9	5	6
Master Protein	AT5G21160	LA RNA-binding protein	29	19	19	1	833	92,3	8,62	0,000	21,608643457383	13	21	0,000	19,68787515006	9	11	0,011	7	3	3	0,012	6	3	4	0,009	9	4	4	0,000	4	2	2
Master Protein	ATCG00900	Ribosomal protein S7p/S5e family protein ; ribosomal protein S7	29	4	4	1	155	17,3	11,28		0				0				0			0,012	11	1	1	0,012	12,258064516129	2	2	0,000	28	3	3
Master Protein	AT1G66280	Glycosyl hydrolase superfamily protein	29	11	9	1	524	59,7	7,21	0,000	26	10	32	0,000	20	6	21	0,001	8	3	3	0,001	4	1	2	0,004	1	1	1	0,005	1	1	1
Master Protein	AT1G20950	Phosphofructokinase family protein	28	13	7	1	614	67,1	6,99	0,000	24	11	22	0,000	20	7	18	0,000	11	6	10	0,000	18	9	11	0,003	4	2	2	0,006	4	2	2
Master Protein	AT3G53650	Histone superfamily protein	28	3	1	1	138	15,2	10,08	0,000	10	1	3	0,000	10	1	2	0,000	17	2	3	0,001	10	1	1	0,000	22,463768115942	2	2	0,000	28	3	4
Master Protein	AT4G04910	AAA-type ATPase family protein	28	14	14	1	742	81,4	6,10	0,000	21	10	15	0,000	20	8	8	0,005	1	1	1		0			0,003	4	4	4		0
Master Protein	AT2G20580	26S proteasome regulatory subunit S2 1A	28,956228956229	21	16	1	891	98,1	5,10	0,000	26,374859708193	15	40	0,000	20	12	31	0,000	8	7	9	0,000	14	9	12	0,000	13	9	13	0,000	6	5	8
Master Protein	AT5G27820	Ribosomal L18p/L5e family protein	28	3	3	1	114	12,7	9,94	0,010	8,7719298245614	1	1		0				0			0,012	9	1	1	0,012	8,7719298245614	1	1	0,017	19	2	2
Master Protein	AT4G18040	eukaryotic translation initiation factor 4E	28,936170212766	2	2	1	235	26,5	5,12	0,001	19	1	1	0,038	9	1	1		0				0				0				0
Master Protein	AT1G63000	nucleotide-rhamnose synthase/epimerase-reductase	28	11	9	1	301	33,6	5,97	0,000	21	7	14	0,000	16	5	9	0,000	17	4	5	0,000	21	5	9	0,000	9	3	3	0,000	10	4	4
Master Protein	AT2G45140	plant VAP homolog 12	28	4	4	1	239	26,4	8,81	0,000	17	3	4	0,038	10	1	1		0			0,003	11	2	2	0,012	4	1	1		0
Master Protein	AT1G70770	Protein of unknown function DUF2359, transmembrane ; Protein of unknown function DUF2359, transmembrane	28	13	13	1	610	66,8	8,88	0,000	24	10	24	0,000	15	6	14	0,000	13	6	17	0,000	17	6	28	0,009	4	2	4	0,000	4	2	4
Master Protein	AT4G29010	Enoyl-CoA hydratase/isomerase family	28	17	16	1	721	77,8	9,32	0,000	21	13	25	0,000	22	10	17	0,000	7	5	7	0,000	7	5	7	0,000	7	5	7	0,000	8	6	6
Master Protein	AT2G40010	Ribosomal protein L10 family protein	28	11	1	1	317	33,6	5,29	0,000	27	9	38	0,000	23	6	34	0,000	19	5	24	0,000	23	6	26	0,000	28	10	25	0,000	27	9	25
Master Protein	AT1G56340	calreticulin 1a	28	12	8	1	425	48,5	4,60	0,000	28	10	26	0,000	28	10	30	0,000	19	6	7	0,000	12	5	6	0,000	9	3	3	0,000	9	4	4
Master Protein	AT3G14600	Ribosomal protein L18ae/LX family protein	28	6	2	1	178	21,3	10,35	0,001	13	3	5	0,000	10	2	9	0,006	5	1	1	0,001	5	2	4	0,000	28	6	8	0,000	13	2	3
Master Protein	AT2G31410	unknown protein; Has 1719 Blast hits to 1091 proteins in 184 species: Archae - 5; Bacteria - 24; Metazoa - 559; Fungi - 169; Plants - 192; Viruses - 1; Other Eukaryotes - 769 (source: NCBI BLink).	28,643216080402	3	3	1	199	22,7	10,11	0,001	28,643216080402	2	3	0,000	28,643216080402	2	3	0,011	28,643216080402	2	2	0,012	14,070351758794	1	1	0,012	14,070351758794	2	2	0,017	28,643216080402	2	2
Master Protein	AT3G57490	Ribosomal protein S5 family protein	28	7	3	1	276	30,1	10,18	0,000	15	4	34	0,000	15	4	45	0,000	18	5	8	0,000	9	3	11	0,000	14	4	11	0,000	13,768115942029	4	10
Master Protein	AT5G27470	seryl-tRNA synthetase / serine--tRNA ligase	28	11	11	1	451	51,6	6,67	0,000	17	8	15	0,000	17,960088691796	6	20	0,011	5	2	2	0,000	16	7	10		0				0
Master Protein	AT5G05780	RP non-ATPase subunit 8A	28	6	1	1	308	34,7	6,54	0,001	22	4	6	0,000	17	4	5		0			0,012	5	1	1		0			0,017	4	1	1
Master Protein	AT1G14810	semialdehyde dehydrogenase family protein	28	7	7	1	375	40,7	7,01	0,002	8	2	2	0,000	15	3	3	0,000	21,6	5	6	0,000	18,4	4	5	0,000	18	5	6	0,000	28	7	8
Master Protein	AT5G08300	Succinyl-CoA ligase, alpha subunit	28	6	6	1	347	36,1	8,27	0,001	20	4	5	0,000	16	3	7	0,001	13	3	3	0,000	12	3	4	0,000	12	3	3	0,000	12	3	4
Master Protein	AT1G77370	Glutaredoxin family protein	28	3	3	1	130	14,2	6,07		0				0			0,003	20	2	2	0,012	6	1	1	0,007	7	1	1	0,017	14	1	1
Master Protein	AT4G35785	RNA-binding (RRM/RBD/RNP motifs) family protein	28	6	6	1	239	28,3	11,71	0,000	28	6	9	0,000	8	2	4	0,001	12	3	3	0,000	17	4	4		0				0
Master Protein	AT5G60030	unknown protein; BEST Arabidopsis thaliana protein match is: unknown protein (TAIR:AT1G75335.1); Has 1807 Blast hits to 1807 proteins in 277 species: Archae - 0; Bacteria - 0; Metazoa - 736; Fungi - 347; Plants - 385; Viruses - 0; Other Eukaryotes - 339 (source: NCBI BLink).	28	7	7	1	292	34,1	9,32	0,001	6	3	3	0,001	10	2	2	0,000	18	4	4	0,000	15	3	3		0			0,014	3	1	1
Master Protein	AT2G33730	P-loop containing nucleoside triphosphate hydrolases superfamily protein	28	14	14	1	733	85,2	8,51	0,000	21	10	22	0,000	18	9	16	0,001	11,869031377899	6	7	0,000	13,506139154161	6	9	0,003	3	2	2	0,003	3	2	3
Master Protein	AT5G40810	Cytochrome C1 family	28	5	2	1	307	33,7	6,18	0,000	23	4	8	0,000	23	4	7	0,001	18	3	3	0,000	24	4	5	0,007	16	3	4	0,002	10	2	2
Master Protein	AT3G27240	Cytochrome C1 family	28	5	2	1	307	33,6	6,13	0,000	28	5	11	0,000	28	5	9	0,001	24	4	5	0,000	24	4	7	0,008	16	3	5	0,000	10	2	4
Master Protein	AT4G16450	unknown protein; FUNCTIONS IN: molecular_function unknown; INVOLVED IN: photorespiration; LOCATED IN: mitochondrion, mitochondrial membrane, mitochondrial respiratory chain complex I, respiratory chain complex I; EXPRESSED IN: 25 plant structures; EXPRESSED DURING: 15 growth stages. ; unknown protein; FUNCTIONS IN: molecular_function unknown; INVOLVED IN: photorespiration; LOCATED IN: mitochondri…	28	2	2	1	106	11,3	9,52		0				0			0,011	13	1	1	0,003	15	1	1	0,012	13	1	1		0
Master Protein	AT3G22320	Eukaryotic rpb5 RNA polymerase subunit family protein	28	6	6	1	205	24,3	9,55	0,000	24,390243902439	5	8	0,001	6	1	1	0,003	11,219512195122	2	2	0,001	11,219512195122	2	2	0,000	13	3	3	0,000	24,390243902439	4	4
Master Protein	AT4G12610	transcription activators;DNA binding;RNA polymerase II transcription factors;catalytics;transcription initiation factors	28	11	11	1	506	56,1	5,10	0,000	25	9	17	0,000	10	2	2	0,000	14	4	6	0,000	13	5	5	0,000	12	3	5	0,002	16,403162055336	4	4
Master Protein	AT5G08060	unknown protein; FUNCTIONS IN: molecular_function unknown; INVOLVED IN: biological_process unknown; LOCATED IN: mitochondrion; EXPRESSED IN: 24 plant structures; EXPRESSED DURING: 16 growth stages; Has 42 Blast hits to 42 proteins in 17 species: Archae - 0; Bacteria - 0; Metazoa - 0; Fungi - 0; Plants - 41; Viruses - 0; Other Eukaryotes - 1 (source: NCBI BLink).	28	3	3	1	131	15,0	8,40	0,001	27	2	2	0,000	20	1	2	0,004	6	1	1	0,001	7	2	2	0,012	6	1	1	0,005	6	1	1
Master Protein	AT4G20410	gamma-soluble NSF attachment protein	28	5	5	1	291	32,3	5,03	0,009	5	1	1	0,000	9	2	3	0,001	10	2	2	0,001	23	4	5	0,009	15	3	3	0,017	5	1	1
Master Protein	AT1G09150	pseudouridine synthase and archaeosine transglycosylase (PUA) domain-containing protein	28	3	3	1	181	20,4	8,66	0,001	28	3	4	0,001	16	2	3	0,001	7	1	1		0				0				0
Master Protein	AT4G15000	Ribosomal L27e protein family	28	5	5	1	135	15,6	10,26	0,001	22	3	5	0,000	22	3	5	0,001	16	2	2	0,000	22	3	3	0,000	22	3	5	0,000	28	4	9
Master Protein	AT3G12140	Emsy N Terminus (ENT)/ plant Tudor-like domains-containing protein ; Emsy N Terminus (ENT)/ plant Tudor-like domains-containing protein	28	5	5	1	327	36,9	6,14	0,001	15	3	4	0,000	15	3	3	0,007	17,737003058104	3	3	0,003	20	4	5		0				0
Master Protein	AT3G62870	Ribosomal protein L7Ae/L30e/S12e/Gadd45 family protein	28,125	11	2	1	256	29,0	10,15	0,000	28,125	11	92	0,000	15,625	3	58	0,000	18,75	8	62	0,000	23,046875	9	63	0,000	28,125	11	106	0,000	28,125	11	97
Master Protein	AT2G16060	hemoglobin 1	28,125	3	3	1	160	18,0	8,38	0,001	7,5	1	1	0,002	7,5	1	1		0			0,002	8,125	1	1	0,012	12,5	1	1		0
Master Protein	AT1G72730	DEA(D/H)-box RNA helicase family protein	28	8	2	1	414	46,7	5,33	0,000	24	7	42	0,000	22	6	59	0,000	16	5	7	0,000	18	5	7	0,000	8	3	5	0,000	8	3	3
Master Protein	AT3G07750	3'-5'-exoribonuclease family protein ; 3'-5'-exoribonuclease family protein	27,972027972028	6	6	1	286	29,9	4,82	0,000	20	5	8	0,000	23	4	6	0,000	11	2	2	0,002	21	4	4	0,003	21	4	4	0,003	13,986013986014	3	3
Master Protein	AT1G78570	rhamnose biosynthesis 1	27	12	7	1	669	75,3	7,28	0,000	19	8	13	0,000	15	5	11	0,001	3,1390134529148	2	2	0,003	7	3	3	0,012	2	1	1	0,017	1	1	1
Master Protein	AT3G07568	unknown protein; Has 9 Blast hits to 9 proteins in 5 species: Archae - 0; Bacteria - 0; Metazoa - 0; Fungi - 0; Plants - 9; Viruses - 0; Other Eukaryotes - 0 (source: NCBI BLink).	27	1	1	1	68	7,6	5,95	0,010	27	1	1		0				0			0,012	27	1	1		0				0
Master Protein	AT2G37340	arginine/serine-rich zinc knuckle-containing protein 33	27	7	6	1	290	32,9	10,15	0,000	25	6	27	0,000	12	4	14	0,000	4	1	7	0,000	6	2	8	0,007	8	2	2	0,014	4	1	1
Master Protein	AT3G62120	Class II aaRS and biotin synthetases superfamily protein ; Class II aaRS and biotin synthetases superfamily protein	27	14	14	1	530	60,7	6,40	0,000	13	7	11	0,000	14	6	8	0,000	7	4	6	0,000	9	5	5	0,000	5	3	4	0,010	2	1	1
Master Protein	AT5G27720	Small nuclear ribonucleoprotein family protein	27,906976744186	4	4	1	129	14,3	9,92	0,001	21	3	4	0,000	12	1	2	0,009	6,2015503875969	1	1	0,002	6,2015503875969	1	2		0				0
Master Protein	AT1G14650	SWAP (Suppressor-of-White-APricot)/surp domain-containing protein / ubiquitin family protein ; SWAP (Suppressor-of-White-APricot)/surp domain-containing protein / ubiquitin family protein	27	13	13	1	785	87,5	5,15	0,000	17	9	17	0,000	16	7	10	0,003	3	2	2	0,002	7	4	5	0,012	1	1	1		0
Master Protein	AT5G08610	P-loop containing nucleoside triphosphate hydrolases superfamily protein	27	15	12	1	850	94,1	9,47	0,000	26	14	34	0,000	19	10	17	0,003	4	3	3	0,003	6	3	3	0,012	2	2	2	0,017	4	3	3
Master Protein	AT4G33250	eukaryotic translation initiation factor 3K	27	5	5	1	226	25,7	4,96	0,000	27	4	13	0,000	22	2	10	0,003	13,716814159292	2	2	0,002	27	3	5	0,012	13,716814159292	2	2	0,017	5	1	1
Master Protein	AT4G19610	nucleotide binding;nucleic acid binding;RNA binding	27	17	17	1	816	91,5	7,11	0,000	27,328431372549	15	18	0,000	6	3	3		0			0,010	1	1	1		0				0
Master Protein	AT5G62810	peroxin 14	27,810650887574	8	8	1	507	55,6	5,97	0,001	16	5	7	0,004	4	1	1	0,001	9	3	4	0,001	15	5	8	0,008	6	2	3	0,015	7	2	2
Master Protein	AT3G58660	Ribosomal protein L1p/L10e family	27	9	9	1	446	49,9	9,55	0,000	26	6	15	0,000	20,627802690583	6	20	0,011	4	1	1	0,001	16	3	3	0,012	4	1	1		0
Master Protein	AT5G26830	Threonyl-tRNA synthetase	27	17	17	1	709	80,9	6,98	0,000	17	9	30	0,000	19	11	38	0,000	13	7	9	0,000	9	7	14	0,000	14	8	12	0,000	21	12	17
Master Protein	AT5G53650	unknown protein; FUNCTIONS IN: molecular_function unknown; INVOLVED IN: biological_process unknown; LOCATED IN: endomembrane system; EXPRESSED IN: 23 plant structures; EXPRESSED DURING: 15 growth stages; Has 30201 Blast hits to 17322 proteins in 780 species: Archae - 12; Bacteria - 1396; Metazoa - 17338; Fungi - 3422; Plants - 5037; Viruses - 0; Other Eukaryotes - 2996 (source: NCBI BLink).	27	2	2	1	72	8,0	7,42		0				0				0				0			0,012	16	1	1	0,005	11	1	1
Master Protein	AT3G02900	unknown protein; FUNCTIONS IN: molecular_function unknown; INVOLVED IN: biological_process unknown; LOCATED IN: chloroplast; EXPRESSED IN: 22 plant structures; EXPRESSED DURING: 13 growth stages; BEST Arabidopsis thaliana protein match is: unknown protein (TAIR:AT5G16660.1); Has 80 Blast hits to 80 proteins in 21 species: Archae - 0; Bacteria - 4; Metazoa - 0; Fungi - 0; Plants - 76; Viruses - 0;…	27	2	2	1	162	17,3	9,52		0				0			0,001	8	1	1	0,001	27	2	2	0,004	8	1	1	0,010	8	1	1
Master Protein	AT5G27120	NOP56-like pre RNA processing ribonucleoprotein	27	10	8	1	533	58,7	9,28	0,000	23	8	20	0,000	23	8	22	0,003	2,4390243902439	1	1	0,002	5	2	2	0,003	7	3	3	0,014	6	2	3
Master Protein	AT5G52040	RNA-binding (RRM/RBD/RNP motifs) family protein	27	11	8	1	357	41,3	10,32	0,000	24	7	31	0,000	25	9	44	0,000	12	3	6	0,000	13	3	10	0,003	3	1	1	0,017	3	1	1
Master Protein	AT2G38760	annexin 3	27	10	10	1	321	36,2	6,46	0,000	27	10	27	0,000	24	8	23	0,000	15	4	5	0,000	24	6	10	0,000	13	4	5	0,000	19	5	6
Master Protein	AT1G20450	Dehydrin family protein	27	6	6	1	260	29,5	5,17	0,000	23	5	7	0,000	13	2	5	0,001	13	2	3	0,009	7	2	2	0,000	4	1	1	0,002	23	4	5
Master Protein	AT1G10290	dynamin-like protein 6	27	19	10	1	914	99,1	9,04	0,000	17	11	16	0,000	11	6	9	0,000	5	4	5	0,000	7	5	7	0,000	5	4	5	0,000	9	7	7
Master Protein	AT3G21400	unknown protein; FUNCTIONS IN: molecular_function unknown; INVOLVED IN: N-terminal protein myristoylation; EXPRESSED IN: 22 plant structures; EXPRESSED DURING: 13 growth stages; Has 29 Blast hits to 29 proteins in 12 species: Archae - 0; Bacteria - 0; Metazoa - 2; Fungi - 0; Plants - 27; Viruses - 0; Other Eukaryotes - 0 (source: NCBI BLink).	27	4	4	1	188	21,1	9,39	0,010	20	2	2	0,004	13	1	1	0,003	5	1	1	0,001	5	1	1	0,009	8	1	1	0,003	8	1	1
Master Protein	AT2G24590	RNA recognition motif and CCHC-type zinc finger domains containing protein	27	5	3	1	196	21,9	11,34	0,000	27	5	23	0,000	14	3	19	0,000	18	4	8	0,001	11,734693877551	2	3	0,004	4	1	1	0,003	10	2	2
Master Protein	AT1G04170	eukaryotic translation initiation factor 2 gamma subunit	27	9	9	1	465	50,8	8,76	0,000	12	3	11	0,000	20	6	24	0,000	14	5	8	0,000	9	3	6	0,000	3	2	9	0,000	3	2	8
Master Protein	AT5G05010	clathrin adaptor complexes medium subunit family protein ; clathrin adaptor complexes medium subunit family protein	27	9	9	1	527	57,7	5,85	0,000	24	6	14	0,000	15	5	11	0,000	6	2	3	0,000	10,246679316888	4	7	0,000	10	3	4	0,000	10	3	3
Master Protein	AT5G57290	60S acidic ribosomal protein family	27,5	3	3	1	120	11,9	4,51		0			0,000	15	1	6	0,000	15	1	2	0,000	27,5	3	4	0,000	21	2	4	0,006	15	1	1
Master Protein	AT1G49670	ARP protein (REF)	27	11	11	1	652	70,5	9,01	0,000	19	8	16	0,000	20	7	13	0,000	17	7	10	0,000	13	5	9	0,000	9	4	6	0,000	7	3	3
Master Protein	AT5G55230	microtubule-associated proteins 65-1	27,427597955707	8	7	1	587	65,7	5,06	0,000	14	5	14	0,000	25	7	13	0,000	10,732538330494	4	6	0,000	8	3	4	0,000	7	3	4	0,000	8	3	3
Master Protein	AT4G21660	proline-rich spliceosome-associated (PSP) family protein	27	8	8	1	598	68,5	5,27	0,000	18	6	10	0,000	21	6	15	0,011	6	2	2	0,003	3	1	1		0				0
Master Protein	AT5G40490	RNA-binding (RRM/RBD/RNP motifs) family protein	27	6	6	1	423	42,4	6,47	0,000	24,822695035461	5	6	0,000	9	2	3		0			0,002	1	1	1	0,012	2	1	1	0,017	6	1	1
Master Protein	AT3G63030	methyl-CPG-binding domain 4	27	4	4	1	186	21,1	7,75	0,001	20	3	4	0,007	6	1	1	0,001	21,505376344086	3	3	0,002	6	1	1		0				0
Master Protein	AT1G42960	expressed protein localized to the inner membrane of the chloroplast.	27	3	3	1	168	17,8	8,43	0,002	9	1	1	0,000	20	2	2	0,006	6	1	1	0,002	16	2	2	0,012	6	1	1	0,017	6	1	1
Master Protein	AT1G29920	chlorophyll A/B-binding protein 2 ; chlorophyll A/B binding protein 3	27	2	2	1	267	28,2	5,43	0,005	27	2	2		0				0				0				0				0
Master Protein	AT4G38740	rotamase CYP 1	27	3	3	1	172	18,4	7,81		0			0,000	8	1	2	0,000	15	2	6	0,000	27	3	7	0,000	15	2	4	0,000	8	1	4
Master Protein	AT5G13310	unknown protein; FUNCTIONS IN: molecular_function unknown; INVOLVED IN: biological_process unknown; LOCATED IN: chloroplast; EXPRESSED IN: 13 plant structures; EXPRESSED DURING: 7 growth stages; BEST Arabidopsis thaliana protein match is: unknown protein (TAIR:AT5G13970.1); Has 1807 Blast hits to 1807 proteins in 277 species: Archae - 0; Bacteria - 0; Metazoa - 736; Fungi - 347; Plants - 385; Vir…	27	7	7	1	370	41,0	4,69	0,001	8	2	2	0,000	18	4	5	0,001	8	2	2	0,001	15	4	5	0,005	2	1	1	0,017	10	2	2
Master Protein	AT3G16780	Ribosomal protein L19e family protein	27	9	9	1	209	24,3	11,24	0,000	26	7	17	0,000	20	3	9	0,000	21	4	11	0,000	25	5	14	0,000	27	8	14	0,000	27	9	15
Master Protein	AT1G75560	zinc knuckle (CCHC-type) family protein ; zinc knuckle (CCHC-type) family protein	27	4	4	1	257	28,7	9,47	0,001	27	3	5	0,000	17	3	7	0,011	10	1	1		0				0			0,017	10	1	1
Master Protein	AT1G54630	acyl carrier protein 3	27	3	1	1	136	14,6	5,31	0,001	15	1	3	0,000	27	3	8		0			0,012	15	1	1		0				0
Master Protein	AT1G54580	acyl carrier protein 2	27	3	1	1	136	14,5	5,31	0,001	15	1	1	0,000	27	3	7		0			0,002	15	1	2	0,000	15	1	1		0
Master Protein	AT2G26140	FTSH protease 4	27	10	9	1	717	77,2	8,62	0,000	22	8	13	0,000	14	4	6	0,000	6	2	4	0,000	6	2	2	0,000	6	2	2	0,003	5	1	1
Master Protein	AT4G25210	DNA-binding storekeeper protein-related transcriptional regulator	27	8	8	1	368	40,3	6,29	0,000	26	6	10	0,000	25	5	8	0,000	17	4	7	0,000	10	3	5	0,000	13	3	5	0,000	8	3	4
Master Protein	AT3G07770	HEAT SHOCK PROTEIN 89.1	27	15	10	1	799	90,5	5,39	0,000	22	12	23	0,000	15	8	21	0,003	3,2540675844806	2	2	0,000	6	4	5	0,012	3	2	2	0,017	4,8811013767209	3	4
Master Protein	AT2G13560	NAD-dependent malic enzyme 1	27	12	12	1	623	69,6	5,45	0,000	24	9	16	0,000	15	6	13	0,000	12	6	7	0,000	17	7	8	0,003	2	1	3		0
Master Protein	AT5G09510	Ribosomal protein S19 family protein	27	4	3	1	118	13,4	10,86	0,000	16	1	28	0,000	16	1	27	0,000	16	1	6	0,000	26,271186440678	2	11	0,000	27	4	15	0,000	27	3	11
Master Protein	AT3G52920	Family of unknown function (DUF662)	27	5	3	1	177	20,7	6,95	0,001	15	2	2		0			0,000	17	3	4	0,002	6	1	1	0,010	6	2	3	0,000	12	2	3
Master Protein	AT1G04820	tubulin alpha-4 chain ; tubulin alpha-2 chain	27	10	2	1	450	49,5	5,06	0,000	17	6	24	0,000	13	4	26	0,000	11	4	7	0,000	12	4	10	0,000	6	3	8	0,000	4	2	6
Master Protein	AT1G49140	Complex I subunit NDUFS6	27	1	1	1	107	12,5	8,03	0,010	27	1	1		0				0				0				0				0
Master Protein	AT2G47510	fumarase 1 ; fumarase 1	27	8	8	1	492	53,0	7,88	0,001	13	4	4	0,005	8	2	3	0,001	13	4	4	0,000	21	6	6	0,000	10	4	4	0,000	11	4	4
Master Protein	AT3G22660	rRNA processing protein-related	26,962457337884	8	8	1	293	33,2	7,53	0,001	24	7	9	0,000	13	2	3	0,011	4	1	1		0				0				0
Master Protein	AT1G14900	high mobility group A	26	4	4	1	204	22,0	9,95	0,001	21,078431372549	2	5		0			0,000	21	3	8	0,000	26	4	7	0,000	21	3	4	0,000	21	3	4
Master Protein	AT4G22000	unknown protein; Has 30201 Blast hits to 17322 proteins in 780 species: Archae - 12; Bacteria - 1396; Metazoa - 17338; Fungi - 3422; Plants - 5037; Viruses - 0; Other Eukaryotes - 2996 (source: NCBI BLink).	26	4	4	1	130	15,4	10,05		0				0			0,001	14	2	2	0,002	26	3	4	0,000	20	3	7	0,000	26	4	5
Master Protein	AT5G50920	CLPC homologue 1	26	21	6	1	929	103,4	6,77	0,000	18	13	18	0,000	11,302475780409	5	8	0,000	9	6	7	0,000	13	11	12	0,000	10	9	9	0,000	5	5	5
Master Protein	AT4G10320	tRNA synthetase class I (I, L, M and V) family protein	26,890756302521	29	29	1	1190	135,4	6,30	0,000	23	22	35	0,000	12	11	29	0,000	6,1344537815126	6	8	0,000	9	8	14	0,000	8	8	8	0,000	4	5	5
Master Protein	AT5G53560	cytochrome B5 isoform E	26,865671641791	3	3	1	134	15,1	5,33	0,005	14	1	1	0,002	14	1	1	0,003	26,865671641791	3	3	0,009	14	1	1		0				0
Master Protein	AT2G32920	PDI-like 2-3	26	6	6	1	440	47,7	5,85	0,000	14	4	8	0,000	23	4	6		0				0				0				0
Master Protein	AT5G25780	eukaryotic translation initiation factor 3B-2	26,750700280112	14	2	1	714	82,1	5,24	0,000	19,327731092437	9	14	0,000	15	8	12	0,001	8	4	4	0,002	2	1	1	0,003	5	3	4		0
Master Protein	AT1G55500	evolutionarily conserved C-terminal region 4	26	11	9	1	599	65,9	7,72	0,000	16	9	13	0,000	18	7	9		0				0				0				0
Master Protein	AT3G19130	RNA-binding protein 47B	26	8	8	1	435	48,1	6,57	0,000	25	6	12	0,000	13	4	8	0,001	2	1	1		0			0,011	5	2	2	0,000	9,6551724137931	3	3
Master Protein	AT5G27640	translation initiation factor 3B1	26	15	3	1	738	84,9	5,31	0,000	20,189701897019	10	17	0,000	18,970189701897	10	17	0,000	10	5	5	0,000	5	3	4	0,000	6	4	7	0,000	1	1	2
Master Protein	AT4G08520	SNARE-like superfamily protein	26	3	3	1	181	19,9	4,68	0,001	13	1	1	0,001	13	1	1	0,003	13	1	1	0,001	12,707182320442	2	2	0,009	6	1	1	0,005	6	1	1
Master Protein	AT5G55200	Co-chaperone GrpE family protein	26	6	6	1	302	33,2	7,06	0,001	8	2	2	0,001	5	1	1	0,011	14	3	3	0,012	5	1	1	0,000	6	2	2	0,002	14	4	4
Master Protein	AT2G31390	pfkB-like carbohydrate kinase family protein	26	6	6	1	325	35,3	5,49	0,001	9	1	1	0,026	4	1	1	0,003	7	2	2	0,012	4	1	1	0,003	8	3	4	0,000	13	4	6
Master Protein	AT4G02230	Ribosomal protein L19e family protein	26	10	6	1	208	24,2	11,39	0,000	25	7	13	0,000	13	3	6	0,003	20	5	6	0,000	20	5	7	0,000	26	10	20	0,000	26	9	12
Master Protein	AT3G23325	Splicing factor 3B subunit 5/RDS3 complex subunit 10	26	2	2	1	87	10,2	5,36	0,001	16	1	2	0,002	16	1	2	0,011	16	1	2	0,012	10	1	1	0,004	26	2	2		0
Master Protein	AT4G14342	Splicing factor 3B subunit 5/RDS3 complex subunit 10	26	2	2	1	87	10,2	5,36	0,001	16	1	4	0,001	16	1	2	0,011	16	1	1	0,010	26	2	2	0,012	26	2	2	0,011	16	1	1
Master Protein	AT4G04180	P-loop containing nucleoside triphosphate hydrolases superfamily protein	26	10	10	1	609	67,3	5,85	0,004	1	1	1		0			0,000	11	4	5	0,000	13,136288998358	4	6	0,000	19,047619047619	7	9	0,000	22,495894909688	8	10
Master Protein	AT2G47650	UDP-xylose synthase 4	26,410835214447	10	1	1	443	49,9	8,91	0,001	23	8	10	0,000	3	1	8	0,001	4	2	2	0,002	4	2	2	0,004	4	2	3	0,000	4	2	2
Master Protein	AT5G63260	Zinc finger C-x8-C-x5-C-x3-H type family protein	26	7	7	1	451	50,5	6,96	0,001	18	4	4	0,001	14	4	4		0				0				0				0
Master Protein	AT2G40060	Clathrin light chain protein	26	5	5	1	258	28,8	4,98	0,000	16	3	8	0,000	7	1	4	0,011	10,077519379845	2	2	0,003	11	2	2	0,004	5	1	1	0,005	5	1	1
Master Protein	AT5G55125	Ribosomal protein L31 ; Ribosomal protein L31	26	2	2	1	76	8,9	10,08		0				0			0,011	25	1	1	0,010	25	1	1	0,000	26	1	1	0,017	26	1	1
Master Protein	AT3G46970	alpha-glucan phosphorylase 2	26	13	13	1	841	95,1	6,11	0,000	20	9	13	0,000	16	7	18	0,001	3	2	3	0,002	8	4	4	0,012	6	3	4	0,000	8	4	6
Master Protein	AT2G03870	Small nuclear ribonucleoprotein family protein ; Small nuclear ribonucleoprotein family protein	26	1	1	1	99	10,8	5,21	0,010	26	1	1		0				0				0				0				0
Master Protein	AT5G46070	Guanylate-binding family protein	26	25	25	1	1082	122,7	6,64	0,000	18	15	28	0,000	15	13	24	0,000	15	13	14	0,000	11,460258780037	10	14	0,000	9	7	8	0,000	11,090573012939	9	11
Master Protein	AT3G48890	membrane-associated progesterone binding protein 3	26	3	3	1	233	25,4	4,63	0,001	26	3	5	0,000	10	1	1		0				0			0,012	10	1	1	0,000	4	1	1
Master Protein	AT5G38890	Nucleic acid-binding, OB-fold-like protein	26	4	4	1	191	20,2	7,40	0,000	19	3	5	0,000	14	2	2	0,000	20	3	3	0,001	14	2	2	0,000	14	2	2		0
Master Protein	AT5G11730	Core-2/I-branching beta-1,6-N-acetylglucosaminyltransferase family protein	26	11	11	1	386	44,2	9,41	0,001	20	7	12	0,000	11	4	8	0,000	14	5	5	0,000	15	6	7	0,000	15	6	6	0,000	9	3	3
Master Protein	AT5G42570	B-cell receptor-associated 31-like	26	6	6	1	218	24,5	9,32	0,001	26	5	6	0,005	11	1	1	0,001	9	2	2	0,012	4	1	1	0,003	8	2	2	0,015	10	2	2
Master Protein	AT3G15640	Rubredoxin-like superfamily protein	26	4	3	1	176	19,4	5,02	0,000	26	4	11	0,000	26	4	13	0,001	26	3	3	0,000	22	2	3	0,000	12,5	3	7	0,000	26	4	8
Master Protein	AT2G33800	Ribosomal protein S5 family protein	26	6	6	1	303	32,6	8,97	0,010	15	3	3		0			0,006	8	2	2		0			0,000	10	3	3	0,002	12	3	3
Master Protein	AT2G47470	thioredoxin family protein	26	9	9	1	361	39,5	6,06	0,001	9	3	4	0,000	3	1	2	0,000	11	4	5	0,000	11	4	4	0,000	16	5	5	0,000	13	4	5
Master Protein	AT3G51160	NAD(P)-binding Rossmann-fold superfamily protein	26	7	5	1	373	41,9	6,11	0,000	22	5	14	0,000	17	5	17	0,000	21,71581769437	5	7	0,000	15	4	6	0,009	2	1	1	0,003	2	1	1
Master Protein	AT1G20580	Small nuclear ribonucleoprotein family protein	25	3	2	1	131	14,2	10,27	0,001	14	2	3	0,000	25	3	5	0,003	7	1	1		0			0,012	7	1	1	0,017	14	2	2
Master Protein	AT3G17465	ribosomal protein L3 plastid	25	5	5	1	324	35,4	9,72	0,001	21	3	6	0,000	21	4	5	0,001	15	4	5	0,001	15	3	3	0,000	15	4	6	0,000	15	3	5
Master Protein	AT3G07660	Kinase-related protein of unknown function (DUF1296)	25	15	15	1	841	90,0	6,92	0,000	15	10	18	0,000	6	4	6	0,000	10	7	8	0,000	12	7	9	0,003	14	8	8	0,000	12	7	7
Master Protein	AT3G58570	P-loop containing nucleoside triphosphate hydrolases superfamily protein	25	13	5	1	646	69,2	7,81	0,000	24	11	34	0,000	13	4	20	0,000	8	5	6	0,000	7	4	5	0,003	3	2	2	0,008	1	1	1
Master Protein	AT1G67560	PLAT/LH2 domain-containing lipoxygenase family protein	25,845147219193	21	21	1	917	104,5	7,88	0,000	20	14	24	0,000	15	9	15	0,000	23	18	30	0,000	19	14	21	0,000	14	9	14	0,000	9	7	11
Master Protein	AT1G12410	CLP protease proteolytic subunit 2	25	6	6	1	279	31,2	9,14	0,001	14	3	3	0,004	11	3	3	0,003	16	3	4	0,002	9	2	3	0,012	14,336917562724	3	3	0,014	9	2	2
Master Protein	AT2G06530	SNF7 family protein	25	5	5	1	225	25,3	5,63	0,002	15	2	3	0,000	10	1	4	0,000	14	2	2	0,000	14	3	4	0,000	10	2	2	0,008	21	3	3
Master Protein	AT3G50670	U1 small nuclear ribonucleoprotein-70K	25	10	10	1	427	50,4	9,39	0,000	19	7	21	0,002	8	2	2	0,000	13	4	7	0,000	8	2	6	0,000	12	4	6	0,000	11	4	9
Master Protein	AT3G09800	SNARE-like superfamily protein	25	4	4	1	179	19,7	4,75	0,001	13	1	1	0,000	13	1	2	0,011	8	2	2	0,001	23,463687150838	3	3		0				0
Master Protein	AT2G05990	NAD(P)-binding Rossmann-fold superfamily protein ; NAD(P)-binding Rossmann-fold superfamily protein	25	7	7	1	390	41,2	9,00		0				0			0,001	6	3	3	0,000	16	5	5	0,000	12	3	4	0,000	22	5	6
Master Protein	AT5G22080	Chaperone DnaJ-domain superfamily protein	25,609756097561	3	3	1	246	29,1	9,31	0,001	25,609756097561	3	4	0,001	15	2	2	0,008	6	1	1	0,012	6	1	1		0				0
Master Protein	AT1G05190	Ribosomal protein L6 family	25	4	4	1	223	24,7	9,89	0,010	6,2780269058296	1	1		0			0,011	9	1	1		0			0,003	25	4	5	0,017	9	1	1
Master Protein	AT1G61730	DNA-binding storekeeper protein-related transcriptional regulator	25,531914893617	9	8	1	376	40,9	5,55	0,000	19	7	14	0,000	14	3	4	0,003	2	1	2	0,001	10	3	4		0			0,017	2	1	1
Master Protein	AT3G13300	Transducin/WD40 repeat-like superfamily protein	25	22	19	1	1344	145,6	6,10	0,000	15,327380952381	12	17	0,000	16	13	21	0,000	9	7	11	0,000	6	6	11	0,000	6	6	9	0,000	3	4	6
Master Protein	AT1G65030	Transducin/WD40 repeat-like superfamily protein	25	5	5	1	345	37,4	6,90	0,000	25	5	7	0,000	18	3	5	0,011	3	1	1	0,010	3	1	1	0,004	3	1	1	0,017	3	1	1
Master Protein	AT5G59613	unknown protein; FUNCTIONS IN: molecular_function unknown; INVOLVED IN: biological_process unknown; LOCATED IN: mitochondrial respiratory chain complex III; BEST Arabidopsis thaliana protein match is: unknown protein (TAIR:AT3G46430.1). ; unknown protein; BEST Arabidopsis thaliana protein match is: unknown protein (TAIR:AT3G46430.1); Has 30201 Blast hits to 17322 proteins in 780 species: Archae -…	25	2	2	1	55	6,6	10,15		0				0				0				0			0,000	20	1	1	0,013	25	1	1
Master Protein	AT1G75510	Transcription initiation factor IIF, beta subunit	25	4	4	1	261	29,7	6,92	0,000	18,007662835249	3	6	0,000	14	2	7	0,011	5,3639846743295	1	1	0,000	13	2	4	0,003	13	2	2	0,017	7	1	1
Master Protein	AT4G26650	RNA-binding (RRM/RBD/RNP motifs) family protein	25	6	6	1	455	49,4	6,71	0,001	7	2	2	0,000	18	3	3		0			0,010	9	2	2		0				0
Master Protein	AT2G35490	Plastid-lipid associated protein PAP / fibrillin family protein	25	7	7	1	376	40,5	4,55	0,001	14	3	5	0,000	14	3	9	0,000	18	4	4	0,000	19	6	7	0,000	8	2	2	0,017	4	1	1
Master Protein	AT1G52300	Zinc-binding ribosomal protein family protein	25	2	2	1	95	10,8	11,87		0				0			0,003	10	1	1		0			0,012	14	1	1		0
Master Protein	AT4G25370	Double Clp-N motif protein	25	5	5	1	238	26,0	9,19	0,009	8	2	2	0,002	12	2	2	0,001	8	2	2	0,010	3	1	1		0				0
Master Protein	AT4G05020	NAD(P)H dehydrogenase B2	25	12	11	1	619	69,2	8,48	0,001	10	5	6	0,000	9,8546042003231	4	6	0,000	8	4	6	0,000	13	6	6	0,003	4	2	2	0,000	12	6	6
Master Protein	AT5G19550	aspartate aminotransferase 2	25	9	7	1	405	44,2	7,28	0,001	8	2	3	0,000	5	1	3	0,000	11	4	4	0,000	19	6	7	0,000	21	7	9	0,000	13	4	5
Master Protein	AT2G22780	peroxisomal NAD-malate dehydrogenase 1	25	4	4	1	354	37,4	7,96	0,001	15,819209039548	2	3	0,000	19,774011299435	3	4		0				0			0,012	5	1	1	0,017	6	1	1
Master Protein	AT1G26750	unknown protein; Has 44 Blast hits to 44 proteins in 16 species: Archae - 0; Bacteria - 0; Metazoa - 0; Fungi - 0; Plants - 44; Viruses - 0; Other Eukaryotes - 0 (source: NCBI BLink).	25	5	5	1	195	22,0	9,67	0,001	6	1	1	0,006	8,2051282051282	1	2	0,000	16	3	3	0,000	16	4	4	0,000	11	2	2	0,003	5	1	1
Master Protein	AT5G57370	unknown protein; CONTAINS InterPro DOMAIN/s: Protein of unknown function DUF1777 (InterPro:IPR013957); Has 30201 Blast hits to 17322 proteins in 780 species: Archae - 12; Bacteria - 1396; Metazoa - 17338; Fungi - 3422; Plants - 5037; Viruses - 0; Other Eukaryotes - 2996 (source: NCBI BLink).	25	3	3	1	219	26,0	10,98	0,000	25	3	4	0,002	12	1	1	0,000	12	2	3	0,000	25	3	4	0,000	12	2	2	0,017	6	1	1
Master Protein	TRYP_PIG	Porcine trypsin - Sus scrofa (Pig).	25	4	4	1	231	24,4	7,18	0,000	16	3	15	0,000	17	2	11	0,000	21	3	9	0,000	21	3	12	0,000	25	4	12	0,000	25	4	11
Master Protein	AT1G22280	phytochrome-associated protein phosphatase type 2C	25	7	6	1	287	31,4	8,50	0,001	15	3	3		0			0,001	11	4	4	0,003	4	1	1	0,003	6	2	2	0,000	16	4	5
Master Protein	AT4G34660	SH3 domain-containing protein	25	7	7	1	368	40,9	6,90	0,001	16	5	5	0,010	5	1	1	0,011	4	1	1	0,012	4	1	1	0,012	2	1	1		0
Master Protein	AT2G18740	Small nuclear ribonucleoprotein family protein	25	1	1	1	88	10,3	9,89	0,001	25	1	4	0,000	25	1	2	0,011	25	1	1	0,012	25	1	1		0				0
Master Protein	AT1G20200	PAM domain (PCI/PINT associated module) protein	25	8	6	1	488	55,5	8,19	0,000	23	6	17	0,000	14,344262295082	4	9	0,000	6,9672131147541	2	3	0,000	8	3	5	0,000	4	2	3	0,002	3	1	1
Master Protein	AT2G04630	RNA polymerase Rpb6	25	3	3	1	144	16,7	4,30	0,010	18	1	1		0			0,011	20	1	1		0			0,006	4	1	1		0
Master Protein	AT1G52670	Single hybrid motif superfamily protein	24	5	5	1	274	29,6	8,38	0,009	15	2	2	0,000	23	3	5	0,003	16	2	2	0,001	6	2	2		0				0
Master Protein	AT4G36760	aminopeptidase P1	24	8	8	1	645	71,9	5,31	0,000	22	7	14	0,000	22	7	14		0			0,002	9	4	5	0,000	2	1	1		0
Master Protein	AT1G77180	chromatin protein family ; chromatin protein family	24	11	11	1	613	69,4	9,17	0,000	22	9	19	0,000	16	6	17	0,000	15	6	9	0,000	17	7	8	0,000	12	5	5	0,000	7	3	3
Master Protein	AT5G54430	Adenine nucleotide alpha hydrolases-like superfamily protein	24	3	2	1	242	26,2	6,57	0,001	24	3	4	0,000	24	3	4		0			0,012	9	1	1		0				0
Master Protein	AT3G09350	Fes1A	24	8	8	1	363	40,4	5,12	0,000	16	3	4	0,007	9,366391184573	2	2	0,000	16	5	7	0,000	21	5	8	0,000	8	2	3	0,000	9	3	3
Master Protein	AT2G36355	Family of unknown function (DUF662)	24	1	1	1	113	13,2	9,70	0,010	24	1	1		0				0				0				0				0
Master Protein	AT3G12640	RNA binding (RRM/RBD/RNP motifs) family protein	24	11	11	1	638	70,1	9,11	0,000	17	7	14	0,000	8	3	5	0,011	7	3	4	0,002	5	3	3		0			0,017	2	1	1
Master Protein	ATMG00070	NADH dehydrogenase subunit 9	24	5	5	1	190	22,7	8,00	0,000	17	3	5	0,002	12	2	2	0,003	5	1	1	0,000	18	4	7	0,000	14	2	3	0,006	7	2	2
Master Protein	AT5G04830	Nuclear transport factor 2 (NTF2) family protein ; Nuclear transport factor 2 (NTF2) family protein	24	3	3	1	178	20,3	8,37		0			0,021	13	1	2	0,011	20	2	2	0,009	4	1	1	0,012	20	2	2	0,010	4	1	1
Master Protein	AT5G13490	ADP/ATP carrier 2 ; ADP/ATP carrier 2	24	11	5	1	385	41,7	9,79	0,000	21	9	41	0,000	10	6	27	0,000	4	3	8	0,000	4	3	12	0,000	3	2	4	0,000	3	2	5
Master Protein	AT3G49080	Ribosomal protein S5 domain 2-like superfamily protein	24	8	8	1	430	48,0	5,73	0,000	17	4	5	0,000	11	3	5		0			0,012	4	1	1	0,000	20	5	6	0,003	9	3	4
Master Protein	AT2G42910	Phosphoribosyltransferase family protein	24	6	6	1	337	37,5	6,46	0,010	6	1	1	0,025	11	2	2	0,011	3	1	1	0,002	6	2	2	0,004	6	2	2		0
Master Protein	AT1G65290	mitochondrial acyl carrier protein 2	24	3	3	1	126	14,2	5,01	0,001	24	3	4		0			0,001	9	1	2	0,002	9	1	2	0,000	19	2	4	0,000	19	2	3
Master Protein	AT1G60810	ATP-citrate lyase A-2	24	6	3	1	423	46,7	5,27	0,000	11	3	5	0,000	11	2	8	0,000	10	3	3	0,000	15,839243498818	4	5	0,000	7	3	3	0,000	5	2	2
Master Protein	AT3G56190	alpha-soluble NSF attachment protein 2	24	5	5	1	289	32,7	5,33	0,001	20	4	5	0,001	4	1	1	0,003	8	2	2	0,002	8	2	2	0,012	4	1	1	0,003	4	1	1
Master Protein	AT5G06290	2-cysteine peroxiredoxin B	24	4	1	1	273	29,8	5,74	0,001	19	3	5	0,001	8	1	2	0,011	5	1	1	0,003	5	1	1		0				0
Master Protein	AT3G60240	eukaryotic translation initiation factor 4G	24	25	1	1	1725	187,6	7,71	0,000	19	18	27	0,000	9	8	20	0,000	6	8	9	0,000	7,1304347826087	6	8	0,000	5	6	7	0,003	4	5	5
Master Protein	AT4G31340	myosin heavy chain-related	24	11	11	1	437	49,6	9,03	0,000	24	10	19	0,000	18	7	12	0,000	10	3	3	0,000	7	3	4		0			0,003	5	2	2
Master Protein	AT1G69010	BES1-interacting Myc-like protein 2	24	4	4	1	311	34,5	5,36	0,004	18	3	3	0,001	6	1	1		0				0				0				0
Master Protein	AT3G60240	eukaryotic translation initiation factor 4G	24	25	1	1	1723	187,4	7,71	0,000	19	18	26	0,000	9	8	17	0,000	6	8	9	0,000	7	6	8	0,000	5	6	7	0,003	4	5	5
Master Protein	AT5G49550	Putative homolog of mammalian BLOC-1 Subunit 2. Protein - protein interaction with BLOS1.	24	2	2	1	127	14,3	4,94		0				0				0			0,001	24	2	2	0,012	12	1	1		0
Master Protein	AT1G20370	Pseudouridine synthase family protein	24,408014571949	10	10	1	549	61,5	5,33	0,001	11	3	7	0,000	15	3	4	0,001	2	1	1	0,001	11	5	5	0,000	2	2	2	0,003	8,7431693989071	4	4
Master Protein	AT1G67680	SRP72 RNA-binding domain	24	11	11	1	664	73,0	8,82	0,000	19	9	14	0,000	9	4	6	0,001	2	1	1	0,000	8	4	5	0,007	4	2	2	0,003	2	2	2
Master Protein	AT2G21060	glycine-rich protein 2B	24	2	2	1	201	19,1	6,76		0			0,002	10	1	1	0,003	24	2	2	0,012	10	1	1		0				0
Master Protein	AT3G18610	nucleolin like 2	24	15	14	1	636	68,9	5,12	0,000	18	10	17	0,000	12	5	12	0,000	13	7	9	0,000	16	7	12		0				0
Master Protein	AT2G35630	ARM repeat superfamily protein	24	39	39	1	1978	217,4	7,56	0,000	20	29	73	0,000	20,525783619818	28	75	0,000	8	12	15	0,000	11,324570273003	20	26	0,000	1,2639029322548	2	2	0,000	2	3	3
Master Protein	AT5G08180	Ribosomal protein L7Ae/L30e/S12e/Gadd45 family protein ; Ribosomal protein L7Ae/L30e/S12e/Gadd45 family protein	24	5	5	1	156	16,9	9,39	0,000	23	3	8	0,000	24	5	15		0			0,002	12	1	3		0			0,017	22	2	2
Master Protein	AT1G79010	Alpha-helical ferredoxin	24	4	4	1	222	25,5	5,41		0			0,002	6	1	1	0,002	13	2	2	0,002	7	1	1	0,012	16	3	3	0,005	12	2	2
Master Protein	AT1G32990	plastid ribosomal protein l11	24	3	3	1	222	23,1	9,66	0,010	14	2	2		0			0,003	15	2	2	0,003	15	2	4	0,003	15	2	3	0,017	15	2	3
Master Protein	ATCG00480	ATP synthase subunit beta	24	7	5	1	498	53,9	5,50	0,000	12,85140562249	4	12	0,000	2	2	10	0,000	10	3	7	0,000	7,2289156626506	3	7	0,000	12	4	11	0,000	10	4	11
Master Protein	AT5G56500	TCP-1/cpn60 chaperonin family protein ; TCP-1/cpn60 chaperonin family protein	24	12	2	1	597	63,3	5,87	0,000	9	4	10	0,000	8	4	4	0,000	8	4	6	0,000	12	5	6	0,000	17	10	14	0,000	18	10	16
Master Protein	AT2G16600	rotamase CYP 3	24	3	3	1	173	18,5	8,43		0				0			0,000	16	2	3	0,000	24	3	5	0,012	10	1	1	0,002	5	1	1
Master Protein	AT5G10860	Cystathionine beta-synthase (CBS) family protein	24	5	5	1	206	22,7	9,01	0,010	9	1	1		0			0,000	24	4	7	0,000	23	3	5	0,000	24	5	9	0,000	23	3	8
Master Protein	AT3G15660	glutaredoxin 4 ; glutaredoxin 4	24	4	4	1	169	18,7	6,33	0,010	9	1	1	0,002	9	1	1	0,000	24	4	5	0,000	24	4	7	0,000	14,792899408284	2	4	0,000	14,792899408284	2	3
Master Protein	AT1G79280	nuclear pore anchor	24	45	45	1	2115	239,2	5,07	0,000	13	17	28	0,000	10	14	16	0,000	7	11	11	0,001	5	8	8	0,000	10	22	23	0,000	12	21	21
Master Protein	AT5G06860	polygalacturonase inhibiting protein 1	24	8	8	1	330	36,7	7,96	0,009	3	1	1		0			0,000	20	7	8	0,000	17	5	8	0,007	13	3	3	0,006	12	3	3
Master Protein	AT5G15960	stress-responsive protein (KIN1) / stress-induced protein (KIN1)	24	1	1	1	66	6,5	9,13		0				0			0,003	24	1	1	0,003	24	1	1		0			0,000	24	1	1
Master Protein	AT5G09900	26S proteasome regulatory subunit, putative (RPN5)	24	7	7	1	442	50,8	7,40	0,010	11	2	2	0,000	9	2	2	0,001	9	4	4		0				0			0,003	1	1	1
Master Protein	AT1G68310	Protein of unknown function (DUF59)	24,203821656051	2	2	1	157	17,8	4,74		0			0,001	15	1	1	0,011	8,9171974522293	1	1	0,001	24,203821656051	2	2	0,012	8,9171974522293	1	1		0
Master Protein	AT1G22270	Trm112p-like protein	24	2	2	1	124	14,0	5,73	0,004	14	1	1		0			0,003	9	1	1	0,002	9	1	1	0,012	9	1	1		0
Master Protein	AT3G25150	Nuclear transport factor 2 (NTF2) family protein with RNA binding (RRM-RBD-RNP motifs) domain	24,190800681431	7	7	1	587	64,3	7,85	0,000	22	6	16	0,000	17	4	6	0,003	1	1	1	0,000	3	2	2	0,010	1	1	1		0
Master Protein	AT2G38750	annexin 4	24	5	5	1	319	36,2	7,37	0,000	20	4	10	0,000	18	3	6	0,006	2	1	1	0,000	17	3	3	0,000	6	1	1	0,017	6	1	1
Master Protein	AT5G08040	mitochondrial import receptor subunit TOM5 homolog	24	1	1	1	54	6,1	8,63		0				0				0				0			0,012	24	1	1	0,017	24	1	2
Master Protein	AT3G16480	mitochondrial processing peptidase alpha subunit	24	10	4	1	499	54,0	6,48	0,000	16	6	8	0,001	8	2	3	0,000	8	3	3	0,000	14	4	9	0,000	8	4	14	0,000	5	3	10
Master Protein	AT1G54140	TATA binding protein associated factor 21kDa subunit	24	3	3	1	183	20,6	4,77		0				0			0,011	14	1	1	0,002	18	2	2	0,012	5	1	1		0
Master Protein	AT5G63510	gamma carbonic anhydrase like 1	24	7	3	1	279	30,5	9,01	0,000	18	4	4	0,002	6	1	1	0,000	17,921146953405	5	14	0,000	24	7	18	0,000	17,921146953405	5	6	0,000	17,921146953405	5	7
Master Protein	AT4G18905	Transducin/WD40 repeat-like superfamily protein	24	5	5	1	504	55,2	4,63	0,000	17	4	8	0,000	17	4	8	0,011	4	1	1	0,012	11	2	3		0			0,017	4	1	1
Master Protein	AT5G09500	Ribosomal protein S19 family protein	24	2	1	1	150	16,7	10,52	0,000	11	1	27	0,000	24	2	33	0,000	11	1	3	0,000	24	2	6	0,000	11	1	6	0,000	11	1	8
Master Protein	AT5G42190	E3 ubiquitin ligase SCF complex subunit SKP1/ASK1 family protein	23	3	1	1	171	19,1	4,61	0,010	11	2	2	0,000	23	2	3	0,011	19	2	2	0,002	23	3	4	0,012	7	1	1		0
Master Protein	AT1G60650	RNA-binding (RRM/RBD/RNP motifs) family protein with retrovirus zinc finger-like domain ; RNA-binding (RRM/RBD/RNP motifs) family protein with retrovirus zinc finger-like domain	23,972602739726	5	5	1	292	34,4	8,38	0,001	23,972602739726	5	10	0,000	4	1	6	0,011	4	1	1	0,012	4	1	1		0				0
Master Protein	AT3G49470	nascent polypeptide-associated complex subunit alpha-like protein 2	23,963133640553	3	3	1	217	23,7	4,49		0			0,000	19	2	3		0				0			0,009	4	1	1	0,002	4	1	1
Master Protein	AT4G11010	nucleoside diphosphate kinase 3	23	5	5	1	238	25,7	9,23		0				0			0,001	15,546218487395	3	4		0			0,000	7	2	3	0,000	12	3	3
Master Protein	AT2G38230	pyridoxine biosynthesis 1.1	23	6	5	1	309	32,8	6,00	0,002	4	1	1		0			0,000	15,210355987055	4	6	0,000	8	2	3	0,000	16	4	5	0,000	16	4	5
Master Protein	AT3G07230	wound-responsive protein-related	23	2	2	1	46	5,3	9,52	0,000	23	2	17	0,000	23	2	12	0,000	23	2	18	0,000	23	2	26	0,000	23	2	9	0,000	23	2	9
Master Protein	AT1G76810	eukaryotic translation initiation factor 2 (eIF-2) family protein	23	20	18	1	1294	142,0	5,39	0,000	22	16	27	0,000	15	9	15	0,000	9,8145285935085	5	8	0,000	12,210200927357	6	12	0,000	5	3	5	0,000	5	3	4
Master Protein	AT5G08530	51 kDa subunit of complex I	23	7	7	1	486	53,4	8,16	0,002	6,5843621399177	2	4	0,000	10	2	3	0,000	15	3	5	0,000	8	2	3	0,009	12,962962962963	4	4	0,000	12,962962962963	4	4
Master Protein	AT1G71310	cobalt ion binding ; cobalt ion binding	23	3	3	1	176	19,5	8,43	0,001	23	3	5	0,000	23	3	3	0,007	9	1	1	0,012	9	1	1		0			0,017	9	1	1
Master Protein	AT3G53340	nuclear factor Y, subunit B10	23	3	3	1	176	19,1	5,68		0				0			0,003	21	2	2	0,002	7	2	2		0			0,017	7	1	1
Master Protein	AT1G51710	ubiquitin-specific protease 6	23	10	10	1	482	53,7	6,20	0,000	21	8	13	0,002	6	2	4	0,000	16,804979253112	6	9	0,000	12	4	7	0,000	11	5	8	0,000	8	3	5
Master Protein	AT1G20010	tubulin beta-5 chain	23	9	1	1	449	50,3	4,77	0,000	16	4	11	0,000	21	8	14	0,000	14	4	8	0,000	21,380846325167	7	11	0,000	8	3	4	0,002	3	1	1
Master Protein	AT4G05410	Transducin/WD40 repeat-like superfamily protein	23	8	8	1	504	56,5	6,27	0,000	23	7	8	0,000	5	3	7	0,006	2	1	1	0,002	5	2	2	0,012	2	1	1	0,017	2	1	1
Master Protein	AT3G09890	Ankyrin repeat family protein	23	3	3	1	206	22,1	4,42	0,010	15	1	1	0,004	8,7378640776699	1	1	0,011	16	2	2	0,012	8	1	1		0				0
Master Protein	AT4G13200	unknown protein; FUNCTIONS IN: molecular_function unknown; INVOLVED IN: biological_process unknown; LOCATED IN: thylakoid, chloroplast thylakoid membrane, chloroplast, plastoglobule; EXPRESSED IN: 22 plant structures; EXPRESSED DURING: 13 growth stages; Has 97 Blast hits to 97 proteins in 46 species: Archae - 0; Bacteria - 65; Metazoa - 2; Fungi - 0; Plants - 28; Viruses - 0; Other Eukaryotes - 2…	23	3	3	1	185	20,4	5,30		0				0			0,003	17	2	2	0,012	7	1	1		0			0,006	6	1	1
Master Protein	AT1G01940	Cyclophilin-like peptidyl-prolyl cis-trans isomerase family protein	23,75	3	3	1	160	17,5	8,29	0,001	23,75	3	4	0,011	8,125	1	1		0				0			0,012	8,75	1	1	0,017	8,75	1	1
Master Protein	AT3G61240	DEA(D/H)-box RNA helicase family protein ; DEA(D/H)-box RNA helicase family protein	23	6	5	1	498	56,7	8,40	0,000	23	6	14	0,000	12	3	6	0,011	5	1	1	0,002	7,2289156626506	2	2	0,012	5	1	1		0
Master Protein	AT3G62310	RNA helicase family protein	23	13	8	1	726	82,6	7,31	0,000	21	12	18	0,000	18	9	20	0,003	3	2	2	0,000	2	1	2	0,004	4	2	2		0
Master Protein	AT1G48050	Ku80 family protein	23	11	11	1	680	76,6	5,69		0			0,000	2	1	1	0,010	1	1	1	0,012	6	3	3	0,000	11	6	7	0,002	14	7	7
Master Protein	AT1G01730	unknown protein; FUNCTIONS IN: molecular_function unknown; INVOLVED IN: biological_process unknown; LOCATED IN: chloroplast; EXPRESSED IN: 23 plant structures; EXPRESSED DURING: 13 growth stages; Has 42 Blast hits to 42 proteins in 17 species: Archae - 0; Bacteria - 2; Metazoa - 5; Fungi - 1; Plants - 34; Viruses - 0; Other Eukaryotes - 0 (source: NCBI BLink).	23	2	2	1	224	24,3	6,37	0,001	23	2	3	0,001	23	2	4	0,011	11	1	1	0,009	11	1	1		0				0
Master Protein	AT3G46520	actin-12	23	6	1	1	377	41,8	5,58	0,000	19	5	14	0,001	12	2	2	0,000	11	4	7	0,000	11	3	7	0,000	10	3	4	0,006	14	4	5
Master Protein	AT3G12110	actin-11	23	6	1	1	377	41,6	5,39	0,000	19	5	14	0,001	16	3	3	0,000	11	4	7	0,000	11	3	7	0,000	10	3	4	0,006	10	3	4
Master Protein	AT4G17100	CONTAINS InterPro DOMAIN/s: Endoribonuclease XendoU (InterPro:IPR018998); Has 943 Blast hits to 770 proteins in 162 species: Archae - 0; Bacteria - 61; Metazoa - 472; Fungi - 40; Plants - 78; Viruses - 35; Other Eukaryotes - 257 (source: NCBI BLink).	23	8	8	1	434	49,4	5,00	0,000	23	7	8	0,000	17,741935483871	5	8	0,000	8	4	6	0,000	13	4	5	0,003	6	3	4	0,013	2	1	1
Master Protein	AT1G69740	Aldolase superfamily protein ; Aldolase superfamily protein	23	10	10	1	430	46,7	7,31	0,000	16	5	6	0,001	9	2	2	0,000	14	7	11	0,000	23	8	11	0,000	14	6	11	0,000	14	6	9
Master Protein	AT1G33040	nascent polypeptide-associated complex subunit alpha-like protein 5	23,444976076555	4	4	1	209	22,8	4,42	0,007	7	1	1	0,001	10	2	2		0				0			0,007	7	1	1	0,017	6,2200956937799	1	1
Master Protein	AT3G22310	putative mitochondrial RNA helicase 1	23	10	5	1	610	63,6	9,41	0,000	23	10	21	0,000	13	6	11	0,011	2	1	1	0,012	3	1	1	0,003	4	2	3	0,014	3	2	2
Master Protein	AT3G04600	Nucleotidylyl transferase superfamily protein ; Nucleotidylyl transferase superfamily protein	23	7	7	1	402	45,7	5,95	0,001	17	4	6		0			0,011	10	2	2	0,001	15	4	4	0,003	2,7363184079602	1	1		0
Master Protein	AT3G18035	winged-helix DNA-binding transcription factor family protein	23	8	8	1	480	51,5	9,94	0,000	23	8	11	0,000	11,25	3	5	0,010	3	1	1	0,010	5,625	1	2		0			0,017	5,625	1	1
Master Protein	AT1G52730	Transducin/WD40 repeat-like superfamily protein ; Transducin/WD40 repeat-like superfamily protein	23	7	4	1	343	37,7	6,32	0,000	18	4	7	0,000	5	1	2	0,003	18	5	5	0,001	10	2	2	0,003	17,201166180758	4	4	0,010	9	2	2
Master Protein	AT2G21620	Adenine nucleotide alpha hydrolases-like superfamily protein	23	2	2	1	193	21,2	5,62	0,001	23	2	3	0,002	11	1	1		0				0				0				0
Master Protein	AT1G52280	RAB GTPase homolog G3D	23	3	1	1	206	23,1	5,33	0,005	17	2	2	0,002	12,621359223301	1	1	0,003	10	2	2	0,012	12,621359223301	1	1	0,003	10	2	3	0,017	5	1	2
Master Protein	AT4G39280	phenylalanyl-tRNA synthetase, putative / phenylalanine--tRNA ligase, putative	23	7	7	1	485	55,8	8,34	0,000	14	4	8	0,000	13	4	6	0,003	3	2	2	0,003	1	1	2	0,007	1	1	1	0,000	1	1	3
Master Protein	AT1G29990	prefoldin 6	23	5	5	1	129	14,8	9,09	0,001	14	2	2	0,036	8	1	1	0,011	6	1	1	0,012	14	1	1	0,003	14	2	2	0,003	14	2	2
Master Protein	AT1G60640	unknown protein; FUNCTIONS IN: molecular_function unknown; INVOLVED IN: biological_process unknown; LOCATED IN: cellular_component unknown; Has 30201 Blast hits to 17322 proteins in 780 species: Archae - 12; Bacteria - 1396; Metazoa - 17338; Fungi - 3422; Plants - 5037; Viruses - 0; Other Eukaryotes - 2996 (source: NCBI BLink). ; unknown protein; Has 42416 Blast hits to 22533 proteins in 1340 spe…	23	5	5	1	340	38,8	5,16	0,001	15	3	7	0,000	11	2	2	0,011	6	2	2		0				0				0
Master Protein	AT1G60780	Clathrin adaptor complexes medium subunit family protein	23	7	7	1	428	49,0	6,37	0,000	10,981308411215	3	10	0,000	16	4	10	0,000	11	3	5	0,000	13	3	5	0,003	5	1	2	0,003	5	1	2
Master Protein	AT2G38280	AMP deaminase, putative / myoadenylate deaminase, putative ; AMP deaminase, putative / myoadenylate deaminase, putative	23	17	17	1	839	95,1	6,33	0,000	14	8	20	0,000	14	8	20	0,000	19	10	18	0,000	16	8	15	0,000	12	7	13	0,000	15	9	14
Master Protein	AT1G10700	phosphoribosyl pyrophosphate (PRPP) synthase 3	23	5	5	1	411	44,7	7,93	0,001	5	1	2	0,000	17	3	4	0,004	5	1	1	0,002	8	2	2	0,003	7	2	2	0,005	14	4	4
Master Protein	AT1G62020	Coatomer, alpha subunit	23	21	15	1	1216	136,5	6,98	0,000	15,625	14	28	0,000	14,0625	9	18	0,000	7	8	8	0,000	9	8	8	0,000	9	11	14	0,000	7	9	11
Master Protein	AT3G54540	general control non-repressible 4	23	11	11	1	723	80,4	6,32	0,000	18,118948824343	8	9	0,000	14	7	15	0,001	1	1	1		0				0			0,017	2,0746887966805	1	1
Master Protein	AT3G52960	Thioredoxin superfamily protein	23	4	4	1	234	24,7	9,03		0				0			0,001	13	2	2	0,002	9,4017094017094	2	2	0,012	17	2	2	0,002	4,7008547008547	1	1
Master Protein	AT2G20760	Clathrin light chain protein	23	7	7	1	338	37,2	6,24	0,000	11	4	11	0,000	13	2	3	0,000	5	2	3	0,001	15	3	4	0,000	8	3	3	0,000	5	2	2
Master Protein	AT2G46540	unknown protein; FUNCTIONS IN: molecular_function unknown; INVOLVED IN: biological_process unknown; LOCATED IN: mitochondrion, membrane; EXPRESSED IN: 25 plant structures; EXPRESSED DURING: 16 growth stages; Has 42 Blast hits to 42 proteins in 11 species: Archae - 0; Bacteria - 0; Metazoa - 0; Fungi - 0; Plants - 42; Viruses - 0; Other Eukaryotes - 0 (source: NCBI BLink).	23	2	2	1	65	6,8	8,92	0,001	23	2	4	0,001	21	1	2	0,000	23	2	5	0,000	21	1	2	0,000	23	2	4	0,000	23	2	4
Master Protein	AT1G80410	tetratricopeptide repeat (TPR)-containing protein	23	15	15	1	911	103,9	7,78	0,000	18	11	15	0,000	11	7	8	0,001	5	4	5	0,002	2,6344676180022	2	2	0,012	1,3172338090011	1	1		0
Master Protein	AT5G41670	6-phosphogluconate dehydrogenase family protein ; 6-phosphogluconate dehydrogenase family protein	22	8	2	1	487	53,3	5,80	0,000	14	5	9	0,000	13	4	15	0,000	10	4	6	0,000	14	5	8	0,000	14	5	7	0,000	12	5	7
Master Protein	AT4G15770	RNA binding	22	2	2	1	187	20,6	8,25	0,001	14	1	2	0,000	14	1	4		0			0,001	14	1	1	0,003	22	2	2		0
Master Protein	AT3G22480	prefoldin 2 ; prefoldin 2	22,972972972973	2	2	1	148	16,5	8,56	0,010	7	1	1	0,001	15	1	1		0				0				0				0
Master Protein	AT4G34450	coatomer gamma-2 subunit, putative / gamma-2 coat protein, putative / gamma-2 COP, putative	22	13	13	1	886	98,4	5,16	0,000	16	7	13	0,000	19	11	16	0,000	6	4	4	0,000	6	5	5		0				0
Master Protein	AT3G16270	ENTH/VHS family protein	22	10	10	1	690	74,8	5,58	0,000	21	8	12	0,000	14	7	9	0,001	8	5	5	0,000	6	3	7	0,000	6	3	4	0,000	3	2	3
Master Protein	AT3G07810	RNA-binding (RRM/RBD/RNP motifs) family protein	22	7	7	1	495	52,0	8,50	0,000	17,979797979798	6	7	0,000	11	3	3	0,001	4	1	1	0,012	5	1	1		0			0,017	4	1	1
Master Protein	AT5G48680	Sterile alpha motif (SAM) domain-containing protein	22	3	3	1	206	23,3	9,82	0,000	22	3	6	0,000	17	2	5		0			0,002	4	1	1		0			0,002	4	1	1
Master Protein	AT2G40765	unknown protein; FUNCTIONS IN: molecular_function unknown; INVOLVED IN: biological_process unknown; LOCATED IN: mitochondrion, mitochondrial respiratory chain complex III; EXPRESSED IN: 24 plant structures; EXPRESSED DURING: 15 growth stages; Has 32 Blast hits to 32 proteins in 11 species: Archae - 0; Bacteria - 0; Metazoa - 0; Fungi - 0; Plants - 32; Viruses - 0; Other Eukaryotes - 0 (source: NC…	22	1	1	1	57	6,0	8,62	0,001	22	1	1		0				0				0				0				0
Master Protein	AT2G45060	Uncharacterised conserved protein UCP022280	22	5	5	1	272	30,3	9,39	0,001	11	2	3	0,000	17	3	7	0,001	12,5	3	3	0,002	12,5	3	4	0,004	16	3	4	0,017	6	1	2
Master Protein	AT4G35630	phosphoserine aminotransferase	22	8	5	1	430	47,3	8,06	0,001	17	6	7	0,000	17	6	6	0,003	7	2	2	0,000	7	2	2	0,004	10	3	3	0,002	5	2	2
Master Protein	AT5G22320	Leucine-rich repeat (LRR) family protein	22,787610619469	7	7	1	452	50,5	8,88	0,000	18,141592920354	6	10	0,000	9	2	8	0,001	8,1858407079646	2	2	0,003	5	1	1		0				0
Master Protein	AT3G27925	DegP protease 1	22	7	7	1	439	46,6	6,46		0				0			0,003	9	2	2	0,000	20	6	6	0,003	17	5	6	0,000	15	4	5
Master Protein	AT4G24270	EMBRYO DEFECTIVE 140	22,766217870257	12	12	1	817	92,8	5,76	0,000	15,422276621787	8	15	0,000	5	2	6	0,000	10	6	7	0,000	6	4	6	0,000	9	5	6	0,000	9	5	5
Master Protein	AT3G51100	unknown protein; Has 48 Blast hits to 48 proteins in 16 species: Archae - 0; Bacteria - 0; Metazoa - 0; Fungi - 0; Plants - 48; Viruses - 0; Other Eukaryotes - 0 (source: NCBI BLink).	22	2	2	1	211	23,4	9,55	0,010	13	1	1		0			0,011	9	1	1	0,012	9	1	1		0				0
Master Protein	AT2G42520	P-loop containing nucleoside triphosphate hydrolases superfamily protein	22	13	5	1	633	67,6	7,11	0,000	18,957345971564	10	32	0,000	17	7	25	0,000	9	5	6	0,000	8	5	5	0,003	9	4	4	0,000	4	2	2
Master Protein	AT3G48140	B12D protein	22	1	1	1	88	10,0	9,45	0,010	22	1	1	0,009	22	1	1		0				0				0				0
Master Protein	AT4G25500	arginine/serine-rich splicing factor 35	22	7	4	1	309	35,4	10,45	0,000	17	4	11	0,000	9	4	12	0,011	3	1	2	0,000	8,7378640776699	2	9	0,012	3	1	2	0,017	3	1	1
Master Protein	AT4G35260	isocitrate dehydrogenase 1	22	8	8	1	367	39,6	8,13	0,000	13	4	11	0,000	19	5	18	0,000	8	5	7	0,000	5	3	6	0,000	5	2	4	0,000	5	2	5
Master Protein	AT2G42280	basic helix-loop-helix (bHLH) DNA-binding superfamily protein	22	5	5	1	359	39,9	7,81	0,001	22	5	6	0,000	7	1	2	0,001	4	1	1	0,012	4	1	1	0,012	4	1	1		0
Master Protein	AT2G36620	ribosomal protein L24	22	4	4	1	164	18,8	10,70	0,000	7	2	15	0,000	7	2	20	0,000	15	3	9	0,000	15	3	8	0,000	15	3	11	0,000	22	4	10
Master Protein	AT5G17380	Thiamine pyrophosphate dependent pyruvate decarboxylase family protein	22	8	8	1	572	61,4	6,05	0,001	5	2	2	0,002	5	2	2	0,011	6	2	2	0,003	13	4	4	0,007	10	3	3		0
Master Protein	AT3G19760	eukaryotic initiation factor 4A-III	22	7	6	1	408	45,8	6,23	0,000	17	5	8	0,000	14	4	11	0,003	6	2	3	0,000	6	2	3	0,000	11	4	4	0,017	3	1	2
Master Protein	AT5G05210	Surfeit locus protein 6	22	9	9	1	386	45,1	9,77	0,001	19	6	8	0,000	9	4	4	0,011	2	1	1	0,010	2	1	1	0,012	5	2	2		0
Master Protein	AT5G64270	splicing factor, putative	22	22	22	1	1269	141,4	6,11	0,000	19	17	38	0,000	14	10	22	0,000	7	7	9	0,000	10	8	10	0,000	6	6	6	0,000	4	4	4
Master Protein	AT2G41100	Calcium-binding EF hand family protein ; Calcium-binding EF hand family protein	22	4	4	1	324	36,8	5,05	0,004	6	1	2	0,012	9	2	2	0,003	4	1	1	0,003	12	2	2		0				0
Master Protein	AT1G67230	little nuclei1	22	22	22	1	1132	129,0	5,30	0,000	10	9	17	0,000	6	5	12	0,000	11,660777385159	9	11	0,000	10	8	9	0,000	15	15	16	0,000	12	11	11
Master Protein	AT3G12480	nuclear factor Y, subunit C11	22	4	4	1	293	32,3	5,24		0			0,019	8	1	1	0,003	4	1	1	0,012	14	3	3		0				0
Master Protein	AT1G50920	Nucleolar GTP-binding protein	22	10	10	1	671	76,8	9,60	0,001	15	7	10	0,001	4	2	2	0,011	1	1	1		0			0,000	3	2	2	0,003	7	3	3
Master Protein	AT3G16150	N-terminal nucleophile aminohydrolases (Ntn hydrolases) superfamily protein	22	4	4	1	325	34,3	4,94		0			0,002	16	3	4	0,011	8	1	2	0,002	13	2	4	0,012	8	1	1	0,017	13	2	2
Master Protein	AT5G12030	heat shock protein 17.6A	22	3	3	1	156	17,7	5,73		0				0			0,006	7	1	2	0,012	7	1	1	0,012	7	1	1	0,006	7	1	1
Master Protein	AT5G20280	sucrose phosphate synthase 1F	22	14	12	1	1043	117,2	6,43	0,000	17	10	16	0,000	13	7	9	0,000	7	6	6	0,000	11	7	8	0,000	1	2	2	0,000	2	3	3
Master Protein	AT5G53620	unknown protein; INVOLVED IN: biological_process unknown; EXPRESSED IN: 23 plant structures; EXPRESSED DURING: 13 growth stages; Has 30201 Blast hits to 17322 proteins in 780 species: Archae - 12; Bacteria - 1396; Metazoa - 17338; Fungi - 3422; Plants - 5037; Viruses - 0; Other Eukaryotes - 2996 (source: NCBI BLink). ; unknown protein; INVOLVED IN: biological_process unknown; EXPRESSED IN: 23 pla…	22	13	13	1	682	76,3	5,83	0,000	12	5	9	0,000	13	5	7	0,000	12	5	5	0,000	15	6	7	0,000	9	5	5	0,000	13	6	6
Master Protein	AT5G58005	Cytochrome c oxidase, subunit Vib family protein ; Cytochrome c oxidase, subunit Vib family protein	22	2	2	1	116	13,3	8,32	0,010	15	1	1		0			0,003	15	1	1	0,012	22	2	2	0,012	15	1	1	0,017	15	1	1
Master Protein	AT3G51010	unknown protein; FUNCTIONS IN: molecular_function unknown; INVOLVED IN: biological_process unknown; LOCATED IN: mitochondrion, plastid; EXPRESSED IN: 22 plant structures; EXPRESSED DURING: 13 growth stages; Has 24 Blast hits to 24 proteins in 9 species: Archae - 0; Bacteria - 0; Metazoa - 0; Fungi - 0; Plants - 24; Viruses - 0; Other Eukaryotes - 0 (source: NCBI BLink).	22	3	3	1	188	21,5	11,44	0,006	15	1	1		0			0,011	22	2	2	0,002	22	3	4	0,003	22	2	2	0,003	22	2	3
Master Protein	AT3G06480	DEAD box RNA helicase family protein	22	14	11	1	1088	119,5	9,94	0,000	13	9	15	0,000	14	7	8	0,011	1	1	1	0,012	1	1	1	0,012	1	1	1		0
Master Protein	AT1G55310	SC35-like splicing factor 33	22	8	6	1	300	34,7	11,66	0,000	22	5	23	0,000	22	7	34	0,000	14	4	7	0,000	14	4	8	0,012	3	1	1	0,002	3	1	1
Master Protein	AT2G25670	BEST Arabidopsis thaliana protein match is: copper ion binding (TAIR:AT4G32610.1); Has 43784 Blast hits to 26928 proteins in 1799 species: Archae - 86; Bacteria - 6347; Metazoa - 15971; Fungi - 5398; Plants - 1931; Viruses - 259; Other Eukaryotes - 13792 (source: NCBI BLink). ; BEST Arabidopsis thaliana protein match is: copper ion binding (TAIR:AT4G32610.1); Has 43784 Blast hits to 26928 protein…	22	5	5	1	318	35,1	5,20	0,001	10	2	5	0,000	17	3	3		0			0,003	10	2	2	0,008	4	1	2	0,000	4	1	2
Master Protein	AT1G11360	Adenine nucleotide alpha hydrolases-like superfamily protein ; Adenine nucleotide alpha hydrolases-like superfamily protein ; Adenine nucleotide alpha hydrolases-like superfamily protein ; Adenine nucleotide alpha hydrolases-like superfamily protein	22	5	5	1	242	26,5	5,08	0,001	17	4	4	0,016	11	2	2		0			0,001	11	2	2	0,012	5	1	1	0,015	5	1	1
Master Protein	AT5G52920	plastidic pyruvate kinase beta subunit 1	22,279792746114	7	6	1	579	63,5	7,03	0,000	14	4	9	0,000	13	4	10	0,000	3	1	2	0,000	12	4	6	0,004	3	1	1	0,000	12	4	4
Master Protein	AT5G43970	translocase of outer membrane 22-V	22	2	2	1	99	10,4	9,82	0,001	11	1	1		0				0				0			0,000	22	2	3	0,000	11	1	2
Master Protein	AT5G38720	unknown protein; Has 13419 Blast hits to 9093 proteins in 698 species: Archae - 38; Bacteria - 1038; Metazoa - 4949; Fungi - 1086; Plants - 485; Viruses - 44; Other Eukaryotes - 5779 (source: NCBI BLink).	22	5	5	1	306	35,3	9,79	0,000	17	4	7	0,000	16	4	8		0			0,010	5	1	2		0				0
Master Protein	AT4G31180	Class II aminoacyl-tRNA and biotin synthetases superfamily protein ; Class II aminoacyl-tRNA and biotin synthetases superfamily protein	22	11	10	1	558	62,9	6,23	0,000	13	6	9	0,000	13	4	9	0,001	11	4	4	0,000	14,336917562724	6	6	0,000	4	2	3	0,000	10	4	4
Master Protein	AT3G12915	Ribosomal protein S5/Elongation factor G/III/V family protein	22	14	1	1	820	90,9	6,10	0,000	16	12	41	0,000	13	9	40	0,011	8	4	5	0,002	13	5	5	0,003	8	5	5	0,002	4	3	3
Master Protein	AT1G73030	SNF7 family protein	22	4	4	1	203	22,7	7,20	0,001	6	1	1		0			0,000	11	2	2	0,000	13	2	3	0,000	15	3	3	0,000	6	1	1
Master Protein	AT5G62270	FUNCTIONS IN: molecular_function unknown; INVOLVED IN: biological_process unknown; LOCATED IN: cellular_component unknown; BEST Arabidopsis thaliana protein match is: mucin-related (TAIR:AT2G02880.1).	22	6	6	1	420	48,3	9,14	0,010	5	1	1	0,026	4	1	1	0,011	8	2	2		0			0,000	16	5	5	0,000	13	4	4
Master Protein	AT2G29540	RNApolymerase 14 kDa subunit ; RNApolymerase 14 kDa subunit	22	2	2	1	122	14,1	5,19	0,010	15	1	1		0				0				0			0,004	6	1	1	0,013	6	1	1
Master Protein	AT3G58170	BET1P/SFT1P-like protein 14A	22	2	2	1	122	14,0	6,81	0,001	10,655737704918	1	2		0			0,006	10,655737704918	1	1	0,002	22	2	2		0				0
Master Protein	AT1G26940	Cyclophilin-like peptidyl-prolyl cis-trans isomerase family protein	22	4	4	1	226	25,5	8,25		0				0			0,011	4	1	1	0,012	9	1	1	0,003	4	1	1	0,008	3	1	1
Master Protein	AT5G06950	bZIP transcription factor family protein ; bZIP transcription factor family protein ; bZIP transcription factor family protein ; bZIP transcription factor family protein	22	6	2	1	330	36,7	8,60	0,001	12	2	2	0,000	13,030303030303	2	3	0,003	9,6969696969697	3	3	0,002	9,6969696969697	3	4		0			0,003	5	2	2
Master Protein	AT3G58630	sequence-specific DNA binding transcription factors	22	3	3	1	321	36,0	9,44	0,001	6	1	1		0				0			0,003	3	1	1		0			0,017	12	1	1
Master Protein	AT1G08970	nuclear factor Y, subunit C9 ; nuclear factor Y, subunit C9 ; nuclear factor Y, subunit C9 ; nuclear factor Y, subunit C9	22	4	4	1	231	25,6	5,25	0,010	5	1	1		0			0,003	16	3	3	0,001	10	2	2	0,000	22	4	4	0,003	16	3	3
Master Protein	AT4G24830	arginosuccinate synthase family	22	7	7	1	494	53,8	6,67	0,000	10	4	8	0,000	10	3	7	0,000	3,4412955465587	1	3	0,000	10	3	5	0,000	3,4412955465587	1	4	0,000	3,4412955465587	1	3
Master Protein	AT5G64670	Ribosomal protein L18e/L15 superfamily protein	22	5	5	1	281	31,2	11,14	0,010	9,9644128113879	2	2	0,001	12	2	2	0,003	4	1	1	0,002	4	2	2	0,000	16	4	5	0,000	11	3	4
Master Protein	AT5G18810	SC35-like splicing factor 28	22	4	4	1	236	28,0	11,44	0,001	9	2	2	0,002	4	1	2	0,001	11,864406779661	2	3	0,000	10	2	3		0				0
Master Protein	AT1G29350	Kinase-related protein of unknown function (DUF1296)	22	10	10	1	831	90,8	5,85	0,001	16	6	8	0,000	12	4	4	0,001	1,323706377858	1	3	0,001	5	3	4	0,009	7	3	3	0,003	1,323706377858	1	1
Master Protein	AT1G28060	Pre-mRNA-splicing factor 3	22	11	11	1	786	88,6	9,42	0,000	21	9	15	0,000	10	6	9	0,003	4	2	2	0,001	11	6	7	0,003	3,9440203562341	2	2	0,000	8	6	6
Master Protein	AT4G19640	Ras-related small GTP-binding family protein	22	4	4	1	200	21,9	6,19	0,001	7,5	1	1	0,012	7	1	1	0,011	9,5	2	2	0,012	9,5	1	2		0			0,014	5,5	1	1
Master Protein	AT3G01790	Ribosomal protein L13 family protein ; Ribosomal protein L13 family protein	21	4	4	1	205	23,4	10,35	0,010	7	1	1		0			0,000	21	4	4	0,001	10	2	2	0,000	13	2	2	0,000	5	1	1
Master Protein	AT3G14210	epithiospecifier modifier 1	21	5	5	1	392	44,0	7,72	0,002	10	2	5	0,002	8,6734693877551	1	2	0,011	8,6734693877551	1	1	0,012	8,6734693877551	1	1	0,012	8	2	2	0,008	14,030612244898	3	4
Master Protein	AT4G35490	mitochondrial ribosomal protein L11	21	2	2	1	155	16,9	9,72	0,009	14	1	1	0,002	14	1	1	0,010	7	1	1	0,012	14	1	1	0,012	7	1	1	0,017	14	1	1
Master Protein	AT5G43070	WPP domain protein 1	21	4	1	1	155	16,6	4,54	0,001	9	2	4	0,002	9	1	1	0,001	18	2	2	0,000	21	3	3	0,004	18	2	2	0,013	9	1	1
Master Protein	AT1G15200	protein-protein interaction regulator family protein	21	7	7	1	470	54,4	6,00	0,001	10	3	5	0,000	14	4	10	0,001	9	3	3	0,002	7	2	2		0				0
Master Protein	AT2G02010	glutamate decarboxylase 4	21	8	2	1	493	56,0	6,34	0,000	9	3	9	0,000	17	6	13	0,001	8	3	4	0,001	10	3	6		0				0
Master Protein	AT2G35390	Phosphoribosyltransferase family protein	21,875	8	2	1	352	38,2	6,55	0,000	8	3	5	0,000	12,5	3	7	0,000	9	4	6	0,000	9	4	6	0,000	18	5	7	0,000	12	5	6
Master Protein	AT3G16100	RAB GTPase homolog G3C	21	3	1	1	206	23,0	5,52	0,010	5	1	1		0			0,003	10	2	2	0,012	11	1	1	0,003	10	2	3	0,017	5	1	2
Master Protein	AT3G47520	malate dehydrogenase	21	5	5	1	403	42,4	8,51	0,001	7	2	2	0,000	3	1	1	0,011	5	1	1	0,010	4	1	1	0,000	7	2	2	0,000	8,6848635235732	2	2
Master Protein	AT2G04880	zinc-dependent activator protein-1	21	8	8	1	463	51,2	7,02	0,000	19	6	6	0,001	5	2	3	0,006	4	1	1	0,003	14	3	3	0,000	9	3	4	0,000	11	4	4
Master Protein	AT1G48630	receptor for activated C kinase 1B	21	5	2	1	326	35,8	7,11	0,000	18	4	8	0,000	8	2	7		0				0			0,010	7	2	2		0
Master Protein	ATMG00560	Nucleic acid-binding, OB-fold-like protein	21	5	5	1	349	37,9	11,15	0,010	8	2	2		0				0			0,012	7	1	1	0,003	14	3	3	0,014	14	4	4
Master Protein	AT1G18450	actin-related protein 4	21	5	5	1	441	48,9	5,35	0,001	17,687074829932	4	4	0,000	19	4	6		0				0			0,012	2	1	1	0,004	2	1	1
Master Protein	AT1G75660	5'-3' exoribonuclease 3	21	16	16	1	1020	116,8	7,01	0,000	18	13	40	0,000	9	6	20	0,000	11	8	15	0,000	9	8	17	0,000	7	5	8	0,000	6	7	10
Master Protein	AT5G22010	replication factor C1	21	14	14	1	956	104,3	9,26	0,000	15	10	20	0,000	12	8	14	0,001	3	2	3	0,000	1	1	2	0,012	1	1	1	0,006	1	1	1
Master Protein	AT1G51560	Pyridoxamine 5'-phosphate oxidase family protein	21	3	3	1	392	43,6	6,89	0,001	21	3	6	0,000	13	2	6	0,003	13	2	2	0,012	7,6530612244898	1	1	0,003	13	2	3	0,006	13	2	3
Master Protein	AT2G20560	DNAJ heat shock family protein	21	3	3	1	337	37,1	8,79	0,001	21	3	3	0,000	12	2	3		0				0				0				0
Master Protein	AT2G44710	RNA-binding (RRM/RBD/RNP motifs) family protein	21	12	12	1	809	89,8	5,73	0,000	16	10	14	0,000	12	5	11	0,001	2	2	2	0,000	5	3	3	0,012	1	1	1	0,010	3,0902348578492	2	2
Master Protein	AT4G12080	AT-hook motif nuclear-localized protein 1	21	6	4	1	356	37,3	9,35	0,000	17	4	6	0,000	10	2	6	0,010	3	1	1	0,000	14	3	4	0,000	14	4	4	0,000	11	4	4
Master Protein	AT1G76180	Dehydrin family protein ; Dehydrin family protein	21	3	2	1	185	20,8	5,48	0,001	4	1	5	0,001	14	2	5	0,003	4	1	2	0,002	11	2	3	0,003	4	1	2	0,010	4	1	1
Master Protein	AT2G30620	winged-helix DNA-binding transcription factor family protein	21	6	6	1	273	28,5	10,83	0,000	17	4	13	0,000	15	3	10	0,007	10	2	2	0,001	11	3	3	0,012	9	2	2	0,017	10,989010989011	2	2
Master Protein	AT5G41950	Tetratricopeptide repeat (TPR)-like superfamily protein	21	6	6	1	565	62,4	4,75	0,000	16	4	11	0,000	14	3	6	0,000	14	3	5	0,000	19	5	6	0,012	6	1	1	0,006	1	1	1
Master Protein	AT3G48000	aldehyde dehydrogenase 2B4	21	14	14	1	538	58,6	7,46	0,000	2	4	8	0,000	2	2	5	0,000	11	8	15	0,000	20	12	15	0,000	13	8	12	0,000	11	7	8
Master Protein	AT1G16790	ribosomal protein-related	21	3	3	1	144	15,4	9,55	0,001	14	1	2		0			0,000	14	2	2	0,002	21	2	2		0				0
Master Protein	AT5G57120	FUNCTIONS IN: molecular_function unknown; INVOLVED IN: biological_process unknown; LOCATED IN: nucleolus; EXPRESSED IN: 21 plant structures; EXPRESSED DURING: 13 growth stages; CONTAINS InterPro DOMAIN/s: LisH dimerisation motif (InterPro:IPR006594), SRP40, C-terminal (InterPro:IPR007718); Has 101969 Blast hits to 55488 proteins in 2506 species: Archae - 424; Bacteria - 13843; Metazoa - 37674; Fu…	21	4	4	1	330	37,6	6,24	0,000	21	4	9	0,000	18	3	11	0,011	5	1	1	0,012	11	2	2		0			0,002	9	2	2
Master Protein	AT3G11450	DnaJ domain ;Myb-like DNA-binding domain	21,483771251932	15	12	1	647	73,9	8,50	0,000	12	8	20	0,000	6	4	10	0,000	3	3	3	0,000	11	8	8	0,000	5	4	5	0,000	6	4	4
Master Protein	AT3G11730	Ras-related small GTP-binding family protein	21	2	1	1	205	22,7	5,27	0,001	5	1	3	0,021	16	1	1	0,001	5	1	2	0,002	5	1	1		0			0,017	5	1	1
Master Protein	AT5G25060	RNA recognition motif (RRM)-containing protein	21	13	13	1	946	108,2	6,64	0,001	12	7	9	0,000	12	7	8		0			0,002	4,0169133192389	3	3	0,012	0,845665961945032	1	1		0
Master Protein	AT3G48870	Clp ATPase	21	21	6	1	952	105,7	6,42	0,000	16	12	17	0,000	7	5	8	0,000	8	6	7	0,000	13	13	16	0,000	9	9	9	0,000	5	5	5
Master Protein	AT2G42790	citrate synthase 3	21	7	5	1	509	56,1	7,66	0,001	6,8762278978389	2	2	0,001	2	1	1	0,000	7	3	5	0,000	16	5	9	0,000	6,8762278978389	2	4	0,000	7	3	5
Master Protein	AT5G48760	Ribosomal protein L13 family protein ; Ribosomal protein L13 family protein	21	6	2	1	206	23,6	10,37	0,001	12,621359223301	3	5	0,000	15	3	5	0,000	14	4	6	0,000	12,621359223301	3	4	0,000	20,873786407767	5	11	0,000	14	5	13
Master Protein	AT5G20080	FAD/NAD(P)-binding oxidoreductase	21	6	6	1	328	36,0	8,69		0				0			0,011	2,4390243902439	1	1	0,012	4	1	1	0,000	15	4	7	0,000	14	4	5
Master Protein	AT5G25450	Cytochrome bd ubiquinol oxidase, 14kDa subunit	21	3	2	1	122	14,6	9,83		0			0,002	9	1	1	0,011	11	2	2	0,003	21	3	3		0			0,014	18	2	2
Master Protein	AT5G11680	FUNCTIONS IN: molecular_function unknown; INVOLVED IN: biological_process unknown; LOCATED IN: cytosol, plasma membrane; EXPRESSED IN: 26 plant structures; EXPRESSED DURING: 15 growth stages; CONTAINS InterPro DOMAIN/s: WW-domain-binding protein (InterPro:IPR018826); Has 1807 Blast hits to 1807 proteins in 277 species: Archae - 0; Bacteria - 0; Metazoa - 736; Fungi - 347; Plants - 385; Viruses - …	21,256038647343	3	3	1	207	23,1	6,86		0			0,002	14	1	1	0,011	6	1	1	0,003	21,256038647343	3	3	0,004	6	1	1	0,017	6	1	1
Master Protein	AT1G53645	hydroxyproline-rich glycoprotein family protein	21	9	9	1	523	56,9	6,51	0,001	8	4	5		0			0,000	11	4	4	0,002	11	4	5	0,000	16	6	6	0,000	16	6	7
Master Protein	AT1G79830	golgin candidate 5	21	16	16	1	976	110,7	4,88	0,001	4	4	4	0,000	5	3	3	0,000	8	6	6	0,000	10	7	8	0,000	6,25	6	7	0,000	8	7	8
Master Protein	AT4G38680	glycine rich protein 2	21	2	2	1	203	19,1	5,92	0,001	10	1	2	0,000	10	1	2	0,006	10	1	1	0,000	21	2	4	0,008	10	1	1		0
Master Protein	AT1G19240	unknown protein; Has 24 Blast hits to 24 proteins in 11 species: Archae - 0; Bacteria - 0; Metazoa - 0; Fungi - 0; Plants - 24; Viruses - 0; Other Eukaryotes - 0 (source: NCBI BLink).	21	1	1	1	104	11,4	9,86		0			0,021	21	1	1		0				0				0				0
Master Protein	AT1G48410	Stabilizer of iron transporter SufD / Polynucleotidyl transferase ; Stabilizer of iron transporter SufD / Polynucleotidyl transferase	21	20	20	1	1050	116,4	9,32	0,000	17	14	22	0,000	10	8	16	0,000	8	7	7	0,009	3	2	2	0,000	4	4	5	0,000	5	4	6
Master Protein	AT3G13060	evolutionarily conserved C-terminal region 5	21	6	5	1	634	69,4	5,58	0,007	14	4	4	0,000	11	3	4	0,011	3	1	1	0,003	3	1	1		0			0,017	2	1	1
Master Protein	AT1G18080	Transducin/WD40 repeat-like superfamily protein	21	7	7	1	327	35,7	7,71	0,001	16	5	6	0,000	17	5	7	0,006	7,3394495412844	1	1	0,002	7,3394495412844	1	1	0,000	17	4	6	0,000	11	4	5
Master Protein	AT1G64200	vacuolar H+-ATPase subunit E isoform 3	21	8	3	1	237	27,1	6,19	0,000	19	7	14	0,000	13	4	17	0,000	14	4	5	0,000	14	4	5	0,000	18	5	6	0,000	16	4	5
Master Protein	AT1G09130	ATP-dependent caseinolytic (Clp) protease/crotonase family protein	21	6	6	1	370	40,9	8,75	0,001	17	4	4	0,002	9	3	3	0,003	8	2	2	0,002	8	2	2	0,012	3	1	1	0,007	7	2	3
Master Protein	AT5G53690	unknown protein; Has 1807 Blast hits to 1807 proteins in 277 species: Archae - 0; Bacteria - 0; Metazoa - 736; Fungi - 347; Plants - 385; Viruses - 0; Other Eukaryotes - 339 (source: NCBI BLink).	21	1	1	1	76	8,9	5,83		0				0				0				0			0,012	21	1	1		0
Master Protein	AT1G04690	potassium channel beta subunit 1	21	7	7	1	328	36,5	7,42	0,000	21	5	31	0,000	16	4	20	0,000	12	3	7	0,000	14	4	7	0,000	12	3	6	0,000	7,6219512195122	1	5
Master Protein	AT1G32380	phosphoribosyl pyrophosphate (PRPP) synthase 2	21	9	2	1	400	43,3	8,21	0,001	7	3	3	0,001	11	3	3	0,000	10,75	5	5	0,000	10,75	5	6	0,000	13,75	5	6	0,000	14	6	7
Master Protein	AT3G21140	Pyridoxamine 5'-phosphate oxidase family protein	20	5	5	1	387	42,8	6,93	0,004	10	2	3	0,000	18	3	6	0,003	18	3	3	0,002	10	2	2	0,000	13	4	4	0,000	12	3	3
Master Protein	AT3G63460	transducin family protein / WD-40 repeat family protein	20	13	13	1	1104	119,8	5,14	0,000	18	10	24	0,000	10	7	16	0,000	11	8	12	0,000	11	8	20	0,000	6	5	9	0,000	9	7	10
Master Protein	AT1G72740	Homeodomain-like/winged-helix DNA-binding family protein	20	3	3	1	287	31,9	8,22	0,003	9	2	3	0,000	16	2	7		0				0				0				0
Master Protein	AT1G29520	AWPM-19-like family protein	20	1	1	1	158	16,8	8,88		0				0				0				0			0,012	20	1	2		0
Master Protein	AT3G07580	unknown protein; FUNCTIONS IN: molecular_function unknown; INVOLVED IN: biological_process unknown; LOCATED IN: endomembrane system; EXPRESSED IN: 18 plant structures; EXPRESSED DURING: 12 growth stages; BEST Arabidopsis thaliana protein match is: unknown protein (TAIR:AT5G48335.1).	20	1	1	1	158	17,7	8,84		0				0				0				0			0,012	20	1	1		0
Master Protein	AT5G24650	Mitochondrial import inner membrane translocase subunit Tim17/Tim22/Tim23 family protein	20	3	3	1	259	27,8	9,60		0				0				0			0,012	15	2	3	0,012	10	2	2	0,017	5	1	3
Master Protein	AT1G35720	annexin 1	20,820189274448	4	4	1	317	36,2	5,38	0,002	12	2	2		0			0,000	16	3	4	0,000	8	2	3	0,003	20,820189274448	4	4	0,000	9	2	2
Master Protein	AT5G39850	Ribosomal protein S4	20	7	1	1	197	23,1	10,35	0,000	20	6	23	0,000	5	3	25	0,000	11	5	12	0,000	15	6	13	0,000	14	4	13	0,000	11	4	13
Master Protein	AT4G38220	Peptidase M20/M25/M40 family protein	20	8	8	1	433	48,0	6,35	0,001	10,161662817552	4	6	0,000	10	3	5	0,001	2	2	2	0,001	9	4	4	0,009	2,3094688221709	1	1		0
Master Protein	AT3G13930	Dihydrolipoamide acetyltransferase, long form protein	20	13	12	1	539	58,4	7,65	0,000	14,100185528757	7	20	0,000	14,100185528757	4	8	0,000	16	11	15	0,000	12	7	12	0,000	19	11	20	0,000	14	10	16
Master Protein	AT4G27320	Adenine nucleotide alpha hydrolases-like superfamily protein	20	3	2	1	260	28,1	6,25	0,001	20	3	4	0,000	13	2	3	0,011	6	1	1	0,010	6	1	1		0				0
Master Protein	AT1G29320	Transducin/WD40 repeat-like superfamily protein	20	7	7	1	468	52,2	7,65	0,001	11	3	3	0,000	10	4	5	0,003	3	1	1	0,002	5	2	2	0,000	5	2	2	0,000	5	2	3
Master Protein	AT4G38630	regulatory particle non-ATPase 10	20	5	5	1	386	40,7	4,60	0,000	20	5	9	0,000	8	2	3	0,000	11	3	4	0,000	11	3	4	0,000	7	2	2	0,000	11	3	3
Master Protein	AT1G18800	NAP1-related protein 2	20,703125	5	1	1	256	29,5	4,30	0,001	4,296875	1	1	0,002	4,296875	1	1		0				0			0,000	10,546875	2	3	0,000	20,703125	5	5
Master Protein	AT2G18230	pyrophosphorylase 2	20	2	2	1	218	24,7	6,09	0,006	7,3394495412844	1	1	0,002	20	2	2		0			0,012	7,3394495412844	1	1		0				0
Master Protein	AT2G12200	P-loop containing nucleoside triphosphate hydrolases superfamily protein	20	1	1	1	63	6,9	10,01	0,010	20	1	1	0,034	20	1	1		0				0				0				0
Master Protein	AT2G17190	ubiquitin family protein	20,631970260223	8	3	1	538	57,2	4,79	0,000	15	6	16	0,000	14	5	14	0,001	9	4	6	0,001	6	3	5	0,000	13	6	8	0,005	7	4	4
Master Protein	AT5G02050	Mitochondrial glycoprotein family protein	20	3	3	1	267	29,7	4,45	0,002	7	1	2	0,000	20	3	4		0				0				0				0
Master Protein	AT3G25545	unknown protein; FUNCTIONS IN: molecular_function unknown; INVOLVED IN: biological_process unknown; LOCATED IN: cellular_component unknown; EXPRESSED IN: 23 plant structures; EXPRESSED DURING: 13 growth stages; Has 38 Blast hits to 38 proteins in 14 species: Archae - 0; Bacteria - 0; Metazoa - 0; Fungi - 0; Plants - 38; Viruses - 0; Other Eukaryotes - 0 (source: NCBI BLink).	20	3	3	1	267	29,4	5,74	0,008	9	2	2	0,010	10	1	1		0				0				0				0
Master Protein	AT3G18600	P-loop containing nucleoside triphosphate hydrolases superfamily protein	20	11	10	1	568	63,8	9,25	0,000	18	9	16	0,000	11	7	15	0,003	4	2	2	0,002	2	1	1	0,011	2	1	1	0,017	2	1	1
Master Protein	AT3G02760	Class II aaRS and biotin synthetases superfamily protein	20	14	14	1	883	97,5	6,42	0,000	17	10	10	0,000	12	9	11	0,003	5	3	3	0,002	6	3	3	0,003	1	1	1	0,017	1	1	1
Master Protein	AT5G59240	Ribosomal protein S8e family protein	20	6	1	1	210	23,8	10,49	0,000	8	3	5	0,000	13	3	9	0,000	8	3	8	0,000	8	2	7	0,000	14	4	19	0,000	14	4	16
Master Protein	AT1G59930	MADS-box family protein	20	1	1	1	132	14,9	4,79	0,010	20	1	1	0,002	20	1	3	0,011	20	1	1		0				0				0
Master Protein	AT3G48560	chlorsulfuron/imidazolinone resistant 1	20	8	8	1	670	72,5	6,65	0,000	18	6	8	0,000	9	4	5	0,007	4	2	2	0,002	3	1	1	0,012	2	1	1	0,017	2	1	1
Master Protein	AT2G27030	calmodulin 5	20	1	1	1	181	20,6	4,82	0,010	20	1	1	0,000	20	1	3		0				0				0				0
Master Protein	AT1G03330	Small nuclear ribonucleoprotein family protein	20	1	1	1	93	10,7	7,44		0			0,011	20	1	1		0				0				0				0
Master Protein	AT3G56490	HIS triad family protein 3	20	2	2	1	147	16,0	7,20		0				0			0,003	8	1	1	0,012	11	1	1		0				0
Master Protein	AT1G20696	high mobility group B3	20	3	2	1	147	16,9	10,64	0,000	18	2	11		0				0				0			0,000	8	1	4	0,000	10	2	6
Master Protein	AT5G42970	Proteasome component (PCI) domain protein	20	6	6	1	397	44,9	4,98	0,001	9	3	5	0,004	4	1	2	0,000	10,831234256927	3	4	0,002	7	2	2	0,003	7	2	2		0
Master Protein	AT4G12770	Chaperone DnaJ-domain superfamily protein	20,314253647587	10	3	1	891	98,3	6,77	0,000	12	4	5	0,000	10	7	12	0,003	5	3	3	0,000	5	3	3		0				0
Master Protein	AT5G51590	AT hook motif DNA-binding family protein	20	5	5	1	419	44,6	6,27	0,001	20	5	6	0,000	16	4	5	0,003	5	1	1		0				0				0
Master Protein	AT4G39040	RNA-binding CRS1 / YhbY (CRM) domain protein	20	3	3	1	296	33,3	6,11	0,010	7	1	1	0,021	7	1	1		0			0,002	9	1	1	0,012	3	1	1	0,017	9	1	1
Master Protein	AT2G23350	poly(A) binding protein 4	20	9	8	1	662	71,6	6,86	0,000	19	7	24	0,000	14	6	19	0,001	5	3	3	0,001	5	2	2		0			0,005	1,3595166163142	1	1
Master Protein	AT5G19820	ARM repeat superfamily protein	20	14	14	1	1116	123,7	4,87	0,000	12	8	12	0,000	14	8	23	0,000	7	5	10	0,000	6	4	11	0,000	5	3	5	0,000	6	4	5
Master Protein	AT5G52380	VASCULAR-RELATED NAC-DOMAIN 6	20	5	5	1	268	30,0	9,47	0,009	13	3	3	0,000	6	2	4		0				0				0				0
Master Protein	AT3G48860	unknown protein; INVOLVED IN: biological_process unknown; LOCATED IN: plasma membrane; EXPRESSED IN: 22 plant structures; EXPRESSED DURING: 13 growth stages; BEST Arabidopsis thaliana protein match is: unknown protein (TAIR:AT5G23700.1); Has 12429 Blast hits to 9751 proteins in 897 species: Archae - 180; Bacteria - 1190; Metazoa - 6552; Fungi - 1361; Plants - 886; Viruses - 50; Other Eukaryotes -…	20,103986135182	7	6	1	577	63,7	6,13	0,001	6	3	4	0,000	7,2790294627383	2	3	0,000	13	5	6	0,000	11	5	6	0,003	4	2	2	0,005	4	2	2
Master Protein	AT2G07690	Minichromosome maintenance (MCM2/3/5) family protein	20	9	9	1	727	81,0	7,44	0,000	16	7	10	0,001	7	3	3	0,003	3	2	2	0,002	8	4	4	0,003	3	2	2	0,017	1	1	1
Master Protein	AT5G22480	ZPR1 zinc-finger domain protein	20	6	6	1	493	54,0	4,72	0,006	3	1	1	0,000	11	3	3	0,000	8	3	3	0,000	17	5	5	0,000	8	3	3	0,014	3	1	1
Master Protein	AT5G66860	Ribosomal protein L25/Gln-tRNA synthetase, anti-codon-binding domain	20	6	6	1	249	27,3	9,33	0,001	13	3	5	0,000	7,2289156626506	2	4	0,010	14,859437751004	2	2	0,001	13	2	3	0,000	20	6	8	0,000	20	5	6
Master Protein	AT1G74560	NAP1-related protein 1	20	5	1	1	264	30,6	5,34	0,001	4	1	1	0,002	4	1	1		0				0			0,000	10	2	3	0,000	20	5	5
Master Protein	AT4G30010	unknown protein; FUNCTIONS IN: molecular_function unknown; INVOLVED IN: biological_process unknown; LOCATED IN: mitochondrion, plastid; EXPRESSED IN: 26 plant structures; EXPRESSED DURING: 15 growth stages; Has 39 Blast hits to 39 proteins in 18 species: Archae - 0; Bacteria - 0; Metazoa - 0; Fungi - 0; Plants - 39; Viruses - 0; Other Eukaryotes - 0 (source: NCBI BLink).	20	2	2	1	90	10,4	9,31		0				0			0,011	10	1	1		0			0,012	10	1	1	0,010	10	1	1
Master Protein	AT2G16940	Splicing factor, CC1-like	20	8	8	1	610	68,9	7,05	0,000	17	5	8	0,000	11	4	11	0,001	5,9016393442623	3	3	0,000	11	4	4	0,012	3	1	1	0,017	2	1	1
Master Protein	AT1G48900	Signal recognition particle, SRP54 subunit protein	20	7	7	1	495	54,7	8,92	0,001	2	1	1	0,000	5	2	2	0,003	5	2	2	0,012	7	2	2		0			0,004	1	1	1
Master Protein	AT2G38550	Transmembrane proteins 14C	20	4	4	1	335	36,7	7,53	0,000	8	2	6	0,003	8	1	1	0,001	11	3	4		0				0			0,014	4	1	1
Master Protein	AT4G32610	copper ion binding	20	5	5	1	315	34,8	5,36	0,010	6	1	1	0,000	8	3	3		0				0				0			0,017	5	1	1
Master Protein	AT3G28900	Ribosomal protein L34e superfamily protein	20	4	1	1	120	13,6	11,37	0,001	9	1	4	0,002	9	1	2	0,000	10	2	8	0,000	10	2	11	0,000	10	3	14	0,000	20	3	8
Master Protein	AT3G52230	unknown protein; FUNCTIONS IN: molecular_function unknown; INVOLVED IN: biological_process unknown; LOCATED IN: chloroplast outer membrane, chloroplast thylakoid membrane, chloroplast, chloroplast envelope; EXPRESSED IN: 24 plant structures; EXPRESSED DURING: 13 growth stages; Has 29 Blast hits to 29 proteins in 12 species: Archae - 0; Bacteria - 0; Metazoa - 3; Fungi - 0; Plants - 26; Viruses - …	20	2	2	1	145	16,1	4,64		0				0				0			0,009	20	2	2		0				0
Master Protein	AT5G20200	nucleoporin-related	19	10	10	1	762	81,6	9,28	0,000	17	9	9	0,000	4	2	4	0,007	1	1	1	0,010	2	1	1	0,012	1,5748031496063	1	1		0
Master Protein	AT3G24350	syntaxin of plants 32	19	5	5	1	361	40,8	9,35	0,006	6	1	1	0,000	13	2	2	0,003	6	1	1	0,010	13	3	3	0,012	3,8781163434903	1	1	0,017	6	1	1
Master Protein	AT5G17710	Co-chaperone GrpE family protein	19	4	4	1	326	35,7	4,59	0,000	10	2	6	0,000	7	1	11	0,011	19	4	4	0,003	10	2	2	0,012	2	1	1	0,015	7	1	1
Master Protein	AT2G46140	Late embryogenesis abundant protein	19	4	4	1	166	17,8	4,77	0,001	19	2	2	0,000	19	2	3	0,003	7,2289156626506	1	1	0,000	19	4	5		0				0
Master Protein	AT1G14830	DYNAMIN-like 1C	19	11	10	1	614	68,7	7,56	0,000	18	9	17	0,000	13	5	11	0,000	10	4	5	0,000	10	5	6	0,003	8	4	6		0
Master Protein	AT3G58750	citrate synthase 2	19	8	6	1	514	56,6	8,62	0,000	12,84046692607	5	8	0,000	6,6147859922179	2	2	0,000	8	3	6	0,000	11	4	8	0,000	4	2	3	0,000	6,6147859922179	3	5
Master Protein	AT5G61790	calnexin 1	19,811320754717	9	5	1	530	60,4	4,91	0,001	11	5	7	0,000	10	4	4	0,000	9	4	5	0,000	12	5	6	0,009	3,9622641509434	2	2		0
Master Protein	AT1G44835	YbaK/aminoacyl-tRNA synthetase-associated domain	19	3	3	1	308	33,8	8,43		0			0,002	15	2	2		0				0			0,012	4	1	1	0,017	4	1	1
Master Protein	AT5G18900	2-oxoglutarate (2OG) and Fe(II)-dependent oxygenase superfamily protein	19	6	5	1	298	33,0	7,15	0,001	19	5	6		0			0,006	5	1	1	0,001	5	2	2	0,009	10	2	2	0,017	5	1	1
Master Protein	AT1G16870	mitochondrial 28S ribosomal protein S29-related	19	7	7	1	480	53,8	8,90	0,009	2,5	1	1	0,000	5	1	4	0,000	7,5	2	3	0,002	10,625	3	4	0,003	7	2	2	0,000	16,875	5	7
Master Protein	AT5G59390	XH/XS domain-containing protein	19	10	8	1	561	65,9	6,47	0,001	9	5	5	0,000	11	4	5	0,001	8,9126559714795	4	4	0,009	4	2	2		0				0
Master Protein	AT5G01410	Aldolase-type TIM barrel family protein	19	5	4	1	309	33,2	6,11	0,002	4	1	1		0			0,000	15	4	6	0,000	8	2	3	0,000	4	1	2	0,000	4	1	2
Master Protein	AT4G24550	Clathrin adaptor complexes medium subunit family protein	19	6	6	1	451	50,9	8,00	0,001	16	4	4	0,002	5	1	2	0,001	3	1	2	0,002	3	1	1		0				0
Master Protein	AT2G37080	ROP interactive partner 3	19	7	7	1	583	65,8	5,20	0,001	10	4	4	0,000	10	3	3	0,003	7	3	3	0,003	4	2	2	0,004	2	1	1	0,006	1	1	1
Master Protein	AT5G62190	DEAD box RNA helicase (PRH75)	19,672131147541	11	11	1	671	72,8	9,25	0,000	15	8	12	0,000	16	9	14		0				0				0				0
Master Protein	AT5G16660	unknown protein; FUNCTIONS IN: molecular_function unknown; INVOLVED IN: biological_process unknown; LOCATED IN: chloroplast thylakoid membrane, chloroplast, membrane, chloroplast envelope; EXPRESSED IN: 23 plant structures; EXPRESSED DURING: 14 growth stages; BEST Arabidopsis thaliana protein match is: unknown protein (TAIR:AT3G02900.1); Has 30201 Blast hits to 17322 proteins in 780 species: Arch…	19	2	2	1	168	18,2	8,40	0,005	8	1	1		0			0,001	8	1	1	0,001	19	2	2		0				0
Master Protein	AT1G13950	eukaryotic elongation factor 5A-1	19,620253164557	1	1	1	158	17,4	5,76		0			0,013	19,620253164557	1	1		0				0				0				0
Master Protein	AT4G31985	Ribosomal protein L39 family protein	19	1	1	1	51	6,4	12,31		0				0				0				0				0			0,013	19	1	1
Master Protein	AT1G22920	COP9 signalosome 5A	19	4	4	1	357	39,7	5,27	0,001	19	3	4	0,001	15,406162464986	2	2	0,011	8	1	1	0,012	3	1	1		0				0
Master Protein	AT4G38580	farnesylated protein 6	19	4	4	1	153	17,0	9,16	0,001	17	3	3	0,000	11	1	3		0				0			0,009	7	1	1		0
Master Protein	AT3G02190	Ribosomal protein L39 family protein	19	1	1	1	51	6,4	12,31		0				0			0,003	19	1	1	0,002	19	1	3	0,009	19	1	1	0,009	19	1	1
Master Protein	AT2G38730	Cyclophilin-like peptidyl-prolyl cis-trans isomerase family protein	19	4	4	1	199	21,5	8,18	0,000	19	4	13	0,000	19	4	12	0,001	8,5427135678392	1	1	0,000	8,5427135678392	1	2	0,007	13	2	2	0,015	8,5427135678392	1	1
Master Protein	AT5G14800	pyrroline-5- carboxylate (P5C) reductase	19	3	3	1	276	28,6	8,09	0,001	4	1	1	0,000	14	1	2	0,000	5	2	2	0,001	5	2	2		0				0
Master Protein	AT2G17560	high mobility group B4 ; high mobility group B4	19	3	3	1	138	15,4	8,22	0,002	9	1	1		0				0				0			0,003	7,2463768115942	1	1	0,000	19	3	3
Master Protein	AT5G66170	sulfurtransferase 18	19	2	2	1	138	15,1	5,49		0				0			0,011	19	2	2	0,001	19	2	2	0,012	10	1	1		0
Master Protein	AT5G03280	NRAMP metal ion transporter family protein	19	16	16	1	1294	140,9	6,01	0,000	13	10	19	0,000	11	9	11	0,000	4	4	4	0,000	6	5	5	0,003	4	5	5		0
Master Protein	AT1G29900	carbamoyl phosphate synthetase B	19	19	19	1	1187	129,9	5,73	0,000	12	13	16	0,000	5	6	10	0,000	8	8	8	0,000	13	13	13	0,000	3	4	5	0,000	3	4	4
Master Protein	AT1G60080	3'-5'-exoribonuclease family protein	19	3	3	1	302	32,7	5,10	0,010	12	2	2		0			0,006	6	1	1		0				0			0,014	6	1	1
Master Protein	AT3G48680	gamma carbonic anhydrase-like 2	19,53125	6	2	1	256	27,9	8,68	0,001	14,0625	3	3		0			0,000	19,53125	5	13	0,000	19,53125	5	15	0,000	14,453125	4	5	0,000	19,53125	5	7
Master Protein	AT5G46020	CONTAINS InterPro DOMAIN/s: Casein kinase substrate, phosphoprotein PP28 (InterPro:IPR019380); Has 30201 Blast hits to 17322 proteins in 780 species: Archae - 12; Bacteria - 1396; Metazoa - 17338; Fungi - 3422; Plants - 5037; Viruses - 0; Other Eukaryotes - 2996 (source: NCBI BLink).	19	3	3	1	164	19,0	7,27	0,009	10	1	1	0,003	9	2	2	0,011	7	1	1	0,001	9	2	2	0,004	19	2	2	0,003	19	3	3
Master Protein	AT3G53890	Ribosomal protein S21e ; Ribosomal protein S21e	19	2	2	1	82	9,1	8,00	0,000	19	2	9	0,002	18	1	2	0,000	18	1	3	0,000	18	1	6	0,000	19	2	7	0,000	19	2	6
Master Protein	AT3G01160	FUNCTIONS IN: molecular_function unknown; INVOLVED IN: biological_process unknown; LOCATED IN: cytosol, nucleus; EXPRESSED IN: 22 plant structures; EXPRESSED DURING: 13 growth stages; CONTAINS InterPro DOMAIN/s: NUC153 (InterPro:IPR012580); Has 36638 Blast hits to 21323 proteins in 1057 species: Archae - 109; Bacteria - 2369; Metazoa - 13796; Fungi - 4858; Plants - 1657; Viruses - 489; Other Euka…	19	10	10	1	713	81,4	4,89	0,000	10	7	10	0,000	16	8	9	0,003	3	2	2	0,001	5	3	3	0,009	2	1	1		0
Master Protein	AT3G25920	ribosomal protein L15	19	4	4	1	277	29,7	10,77	0,001	10	2	2		0			0,001	3	1	1	0,001	3	1	1	0,007	5	1	1	0,008	10	2	2
Master Protein	AT3G58460	RHOMBOID-like protein 15	19	4	4	1	426	46,8	6,30	0,001	3	1	1	0,001	15	2	3	0,001	9	2	2	0,000	6,8075117370892	2	2	0,009	9	2	2		0
Master Protein	AT5G42950	GYF domain-containing protein	19	19	19	1	1714	187,5	6,74	0,000	15,169194865811	14	23	0,000	8,8681446907818	9	12	0,000	3	4	4	0,000	2	3	3		0				0
Master Protein	AT4G15530	pyruvate orthophosphate dikinase ; pyruvate orthophosphate dikinase	19	10	10	1	963	105,1	6,38	0,000	10	5	7	0,000	16	7	10	0,011	1	1	1	0,002	4	2	2	0,012	1	1	1	0,017	2	2	2
Master Protein	AT5G06460	ubiquitin activating enzyme 2	19,405756731662	18	16	1	1077	119,5	5,29	0,000	11	7	8	0,000	11,142061281337	7	12	0,000	7	8	9	0,000	12	11	12	0,000	5,2924791086351	5	6	0,000	5	6	7
Master Protein	AT4G10920	transcriptional coactivator p15 (PC4) family protein (KELP) ; transcriptional coactivator p15 (PC4) family protein (KELP)	19	4	4	1	165	19,2	5,63		0				0				0			0,002	14	2	2	0,003	15	3	3	0,000	18	3	3
Master Protein	AT5G65810	unknown protein; BEST Arabidopsis thaliana protein match is: unknown protein (TAIR:AT3G49720.2); Has 30201 Blast hits to 17322 proteins in 780 species: Archae - 12; Bacteria - 1396; Metazoa - 17338; Fungi - 3422; Plants - 5037; Viruses - 0; Other Eukaryotes - 2996 (source: NCBI BLink).	19	4	3	1	258	28,3	9,11	0,001	10	2	3	0,002	4	1	3	0,003	16	3	3	0,001	13	3	4	0,012	10	2	2	0,003	10	2	3
Master Protein	AT2G37220	RNA-binding (RRM/RBD/RNP motifs) family protein	19	5	5	1	289	30,7	5,16	0,000	11	2	5	0,001	6	1	1	0,007	4	1	1	0,002	6,9204152249135	2	2	0,000	17	3	4	0,000	17	3	4
Master Protein	AT2G19750	Ribosomal protein S30 family protein ; Ribosomal protein S30 family protein ; Ribosomal protein S30 family protein	19	4	4	1	62	6,9	12,23	0,000	16	1	10	0,000	19	2	10	0,000	19	3	8	0,000	19	3	8	0,000	17,741935483871	2	8	0,000	17,741935483871	2	7
Master Protein	AT5G60860	RAB GTPase homolog A1F	19	4	2	1	217	24,3	5,95	0,001	10	2	2	0,000	4	1	2	0,003	10	2	2	0,001	9	2	3	0,000	19	4	5	0,000	10	2	3
Master Protein	AT5G43960	Nuclear transport factor 2 (NTF2) family protein with RNA binding (RRM-RBD-RNP motifs) domain	19	5	5	1	450	50,1	5,01	0,000	19	5	7	0,001	9	1	1	0,001	4	2	2	0,002	8	3	3	0,003	6	2	2	0,017	3	1	1
Master Protein	AT4G22320	unknown protein; BEST Arabidopsis thaliana protein match is: unknown protein (TAIR:AT5G55210.1); Has 8953 Blast hits to 5363 proteins in 542 species: Archae - 33; Bacteria - 806; Metazoa - 2454; Fungi - 831; Plants - 279; Viruses - 151; Other Eukaryotes - 4399 (source: NCBI BLink).	19,327731092437	2	2	1	238	26,3	4,50	0,002	5	1	2	0,046	13	1	1	0,001	5	1	1	0,002	5	1	2	0,012	5	1	1	0,010	5	1	1
Master Protein	AT2G45730	eukaryotic initiation factor 3 gamma subunit family protein	19	5	5	1	446	49,4	6,60	0,001	6	2	3	0,000	3	1	3	0,001	12	3	3	0,000	14	4	5	0,000	7,847533632287	2	2	0,000	11	3	4
Master Protein	AT2G17870	cold shock domain protein 3	19	5	5	1	301	29,5	7,42	0,010	10	2	2	0,002	5	1	1	0,003	10	2	2	0,002	10	2	2		0			0,013	2,6578073089701	1	1
Master Protein	ATCG00500	acetyl-CoA carboxylase carboxyl transferase subunit beta	19	11	11	1	488	55,6	6,24	0,000	15	8	15	0,000	14	6	9	0,000	13	7	9	0,000	5	5	7	0,000	10,655737704918	4	6	0,000	5	3	3
Master Protein	AT4G28480	DNAJ heat shock family protein	19	3	3	1	348	38,2	8,91	0,001	19	3	5	0,000	13	2	5	0,011	5	1	1		0				0				0
Master Protein	AT3G04610	RNA-binding KH domain-containing protein	19	10	10	1	577	63,4	4,68	0,000	11,265164644714	4	11	0,000	8	3	6	0,000	17,157712305026	7	10	0,000	7	3	5	0,000	4,8526863084922	2	3	0,014	4,8526863084922	2	2
Master Protein	AT3G46040	ribosomal protein S15A D	19	4	2	1	130	14,8	9,94	0,000	10	2	11	0,000	19	2	15	0,000	19	3	5	0,001	19	3	3	0,000	19	3	6	0,000	19	3	5
Master Protein	AT4G28060	Cytochrome c oxidase, subunit Vib family protein	19	1	1	1	78	9,2	5,45	0,010	19	1	1		0			0,011	19	1	1	0,012	19	1	1	0,012	19	1	1		0
Master Protein	AT3G13290	varicose-related	19	17	14	1	1340	145,8	6,13	0,000	10	8	11	0,000	6	5	6	0,000	7	6	8	0,000	6	7	11	0,000	2	3	6	0,000	2	3	5
Master Protein	AT5G14520	pescadillo-related	19	5	5	1	590	67,9	8,66	0,000	19	5	7	0,001	7	2	2		0			0,003	3	1	1	0,000	4	2	2	0,000	1	1	1
Master Protein	AT5G64200	ortholog of human splicing factor SC35 ; ortholog of human splicing factor SC35	19	7	7	1	303	35,1	11,55	0,000	17	5	20	0,000	13	3	10	0,003	3	2	2	0,000	7	3	4	0,003	6,6006600660066	2	2	0,002	2	1	1
Master Protein	AT3G10650	BEST Arabidopsis thaliana protein match is: nucleoporin-related (TAIR:AT5G20200.1); Has 61042 Blast hits to 31782 proteins in 2093 species: Archae - 202; Bacteria - 16480; Metazoa - 16017; Fungi - 12552; Plants - 1653; Viruses - 629; Other Eukaryotes - 13509 (source: NCBI BLink).	19	16	16	1	1309	135,9	9,45	0,000	14	12	15	0,000	6	4	4	0,003	2	4	4	0,000	5	5	5	0,010	1	1	1	0,017	1	1	1
Master Protein	AT1G08370	decapping 1	19	3	3	1	367	40,6	5,66	0,001	19	3	5	0,000	8	1	3	0,010	8	1	1	0,009	8	1	1		0			0,017	8	1	1
Master Protein	AT4G26760	microtubule-associated protein 65-2	19	7	6	1	578	65,2	5,11	0,000	15	5	9	0,000	15	5	9	0,000	9	3	4	0,000	11	4	5	0,000	7	3	3	0,000	9	3	3
Master Protein	AT2G38250	Homeodomain-like superfamily protein	19	4	4	1	289	34,3	7,02	0,000	14,878892733564	3	9	0,000	5,5363321799308	1	3	0,001	15,916955017301	3	4	0,002	11	2	3	0,010	8	2	2	0,017	5,5363321799308	1	1
Master Protein	AT4G26270	phosphofructokinase 3	19	9	1	1	489	53,6	7,06	0,010	5	2	2	0,007	3	1	1	0,000	15	6	8	0,000	14	6	7	0,000	17	7	11	0,000	12,678936605317	6	10
Master Protein	AT1G08480	unknown protein; FUNCTIONS IN: molecular_function unknown; INVOLVED IN: biological_process unknown; LOCATED IN: mitochondrion, plasma membrane, plastid, vacuole; EXPRESSED IN: 27 plant structures; EXPRESSED DURING: 15 growth stages; Has 39 Blast hits to 39 proteins in 13 species: Archae - 0; Bacteria - 0; Metazoa - 0; Fungi - 0; Plants - 39; Viruses - 0; Other Eukaryotes - 0 (source: NCBI BLink).	19	1	1	1	142	15,8	6,80	0,001	19	1	2	0,000	19	1	3	0,003	19	1	1	0,002	19	1	1	0,012	19	1	1		0
Master Protein	AT1G29220	transcriptional regulator family protein	19	4	4	1	363	40,4	4,87	0,001	8	2	3	0,000	10	2	2	0,003	8	2	3	0,001	19	4	5	0,000	12	3	3	0,000	8	2	2
Master Protein	AT3G13940	DNA binding;DNA-directed RNA polymerases	19	5	5	1	442	50,6	9,03	0,000	19	5	8	0,000	11	3	6	0,000	7	2	3	0,000	7	2	4	0,009	2	1	1	0,000	7	2	3
Master Protein	AT5G13110	glucose-6-phosphate dehydrogenase 2	18	10	4	1	596	67,1	8,29	0,000	15	9	14	0,000	6	3	6	0,001	8	4	4	0,000	9	6	7	0,000	7	5	5	0,000	6	4	4
Master Protein	AT4G28440	Nucleic acid-binding, OB-fold-like protein	18	3	3	1	153	16,4	9,41	0,009	18	2	4	0,001	8	2	3	0,003	8	1	1	0,001	8	2	2	0,012	8	1	1	0,017	8	1	1
Master Protein	AT5G23590	DNAJ heat shock N-terminal domain-containing protein ; DNAJ heat shock N-terminal domain-containing protein	18	4	4	1	296	33,5	9,17	0,010	4	1	1		0				0			0,002	11	2	2		0			0,008	3	1	1
Master Protein	AT4G17890	ARF-GAP domain 8	18	4	4	1	413	44,4	8,65		0			0,002	6	1	1	0,001	3,6319612590799	1	1	0,002	18	4	4	0,003	3,6319612590799	1	1		0
Master Protein	AT1G49600	RNA-binding protein 47A	18,876404494382	4	4	1	445	48,5	6,00	0,001	6	2	3	0,000	15	3	3		0				0				0			0,014	2	1	1
Master Protein	AT1G09210	calreticulin 1b	18	6	2	1	424	48,1	4,53	0,000	13	4	9	0,000	16	4	8		0				0				0			0,014	2	1	1
Master Protein	AT5G53480	ARM repeat superfamily protein	18	9	9	1	870	96,2	4,81	0,001	6	3	5	0,000	11	4	4	0,000	4	3	4	0,000	9	5	7	0,012	1	1	1	0,002	1	1	1
Master Protein	AT1G64510	Translation elongation factor EF1B/ribosomal protein S6 family protein	18	1	1	1	207	22,7	6,20		0			0,002	18	1	1		0				0				0				0
Master Protein	AT1G24310	unknown protein; FUNCTIONS IN: molecular_function unknown; INVOLVED IN: biological_process unknown; LOCATED IN: nucleolus; EXPRESSED IN: 20 plant structures; EXPRESSED DURING: 13 growth stages; Has 2922 Blast hits to 2454 proteins in 263 species: Archae - 0; Bacteria - 57; Metazoa - 1043; Fungi - 654; Plants - 388; Viruses - 11; Other Eukaryotes - 769 (source: NCBI BLink).	18	4	4	1	377	41,8	6,64	0,001	10	2	2	0,000	18	4	5	0,011	5	1	1		0				0				0
Master Protein	AT5G17840	DnaJ/Hsp40 cysteine-rich domain superfamily protein	18	1	1	1	154	16,4	7,75	0,001	18	1	1		0				0			0,002	18	1	1		0				0
Master Protein	AT2G28430	unknown protein; Has 28 Blast hits to 28 proteins in 12 species: Archae - 0; Bacteria - 0; Metazoa - 0; Fungi - 0; Plants - 28; Viruses - 0; Other Eukaryotes - 0 (source: NCBI BLink).	18	1	1	1	85	9,8	8,47		0			0,002	18	1	1		0				0				0				0
Master Protein	AT1G50570	Calcium-dependent lipid-binding (CaLB domain) family protein ; Calcium-dependent lipid-binding (CaLB domain) family protein	18	4	4	1	388	42,1	4,58	0,001	5	2	2	0,000	15,979381443299	3	3	0,011	2	1	1	0,003	9	2	2		0				0
Master Protein	AT5G48600	structural maintenance of chromosome 3	18	17	17	1	1244	141,4	6,42	0,000	11	9	14	0,000	8	8	11	0,004	4,5016077170418	4	4	0,000	4	4	4	0,000	5	5	5	0,003	4	4	4
Master Protein	AT5G06960	OCS-element binding factor 5 ; OCS-element binding factor 5	18	5	1	1	330	36,9	8,56	0,001	3	1	1	0,000	13,030303030303	2	3	0,003	6	2	2	0,002	6	2	3		0			0,003	5	2	2
Master Protein	AT1G35140	Phosphate-responsive 1 family protein	18	3	3	1	309	33,2	8,73	0,000	12,621359223301	2	3	0,000	7	1	5	0,011	6	1	1	0,002	12,621359223301	2	2		0			0,017	6	1	1
Master Protein	AT5G55070	Dihydrolipoamide succinyltransferase	18,75	6	3	1	464	50,1	9,14	0,000	3	1	9	0,002	3	1	2	0,011	1	1	1		0			0,000	14	4	13	0,000	7	3	12
Master Protein	AT3G17240	lipoamide dehydrogenase 2 ; lipoamide dehydrogenase 2	18	8	4	1	507	54,0	7,03	0,003	5	2	2		0			0,000	7	3	4	0,012	6	2	2	0,000	4	3	3	0,000	14,792899408284	7	7
Master Protein	AT1G12230	Aldolase superfamily protein	18	6	6	1	427	46,5	7,78	0,010	5,3864168618267	2	2	0,002	10	3	3	0,007	5	2	2	0,001	5,3864168618267	2	2		0				0
Master Protein	AT1G79230	mercaptopyruvate sulfurtransferase 1	18	5	5	1	379	41,9	6,39		0				0			0,000	14	4	5	0,000	14	4	6	0,003	3	2	2	0,000	7,9155672823219	3	5
Master Protein	AT3G12290	Amino acid dehydrogenase family protein	18	5	5	1	299	31,6	8,16	0,010	6	1	1	0,038	4	1	2	0,001	12	3	3	0,012	8	2	2	0,000	4,0133779264214	1	1		0
Master Protein	AT1G55170	unknown protein; BEST Arabidopsis thaliana protein match is: unknown protein (TAIR:AT3G14750.1); Has 13439 Blast hits to 8993 proteins in 828 species: Archae - 344; Bacteria - 1469; Metazoa - 6958; Fungi - 1008; Plants - 683; Viruses - 29; Other Eukaryotes - 2948 (source: NCBI BLink).	18	5	5	1	283	33,1	7,03	0,001	13	3	3		0			0,006	5	1	2	0,002	14	2	3	0,000	9	2	2	0,000	18	3	3
Master Protein	AT4G13930	serine hydroxymethyltransferase 4	18	6	6	1	471	51,7	7,23	0,000	8,9171974522293	3	13	0,000	15	5	16	0,000	6	2	4	0,000	9	3	11	0,000	8,9171974522293	3	8	0,000	8,9171974522293	3	7
Master Protein	AT3G04710	ankyrin repeat family protein	18,640350877193	5	5	1	456	49,2	5,27	0,001	12	3	5	0,001	9	2	3		0			0,003	5	1	1	0,003	4	2	2	0,013	2	1	1
Master Protein	AT3G27280	prohibitin 4 ; prohibitin 4	18	5	1	1	279	30,6	7,56	0,000	7	2	4	0,000	7	2	2	0,000	11	3	4	0,000	18	5	7	0,000	18	3	4	0,000	11	3	3
Master Protein	AT2G38360	prenylated RAB acceptor 1.B4	18	4	4	1	220	23,7	7,88	0,001	16	3	3	0,002	7	2	2	0,001	11	2	2	0,001	14	2	4	0,012	6	1	1		0
Master Protein	AT3G22960	Pyruvate kinase family protein	18	7	7	1	596	65,1	5,92	0,000	14	5	10	0,000	17	5	14	0,001	4	2	3	0,001	8	3	3	0,012	1,1744966442953	1	1	0,013	4	2	2
Master Protein	AT1G48850	chorismate synthase, putative / 5-enolpyruvylshikimate-3-phosphate phospholyase, putative	18	5	5	1	436	47,3	8,12	0,000	16	4	5	0,000	13,302752293578	3	7	0,001	11,697247706422	3	3	0,001	9	2	2	0,007	5	1	1	0,014	5	2	2
Master Protein	AT1G27090	glycine-rich protein	18	8	8	1	420	46,0	5,39	0,000	18	8	26	0,000	8	4	17	0,011	4	1	1	0,012	4	1	1	0,000	5	2	2	0,003	2	1	2
Master Protein	AT3G16170	AMP-dependent synthetase and ligase family protein	18	7	7	1	544	60,0	6,06	0,002	5	2	2		0			0,010	1	1	1	0,002	13	5	7	0,012	4	2	2	0,017	2	1	1
Master Protein	AT3G22200	Pyridoxal phosphate (PLP)-dependent transferases superfamily protein	18	5	5	1	513	56,3	8,25	0,000	9	3	7	0,000	10	2	5	0,000	11	3	3	0,002	15	4	4	0,012	5	2	2	0,007	10	3	4
Master Protein	AT1G72710	casein kinase 1-like protein 2	18,494623655914	7	7	1	465	51,8	9,57	0,000	10	4	6	0,000	8	2	2	0,006	8	2	2	0,000	13	4	4	0,012	9	2	2		0
Master Protein	AT1G31220	Formyl transferase	18	5	5	1	292	32,2	8,78		0			0,003	5	1	1	0,003	4	2	2	0,002	4	2	2	0,007	12	4	5	0,000	18	4	4
Master Protein	AT5G19290	alpha/beta-Hydrolases superfamily protein	18	4	4	1	330	36,6	6,79	0,010	11	2	3	0,000	8	2	4		0				0				0			0,000	2	1	1
Master Protein	AT3G62240	RING/U-box superfamily protein	18	8	8	1	812	90,2	8,13	0,001	14	7	8	0,000	7	3	6	0,006	1	1	1	0,002	1	1	1		0				0
Master Protein	AT3G23620	Ribosomal RNA processing Brix domain protein	18	5	5	1	314	35,7	9,73	0,001	13	3	3	0,001	9	2	3	0,008	5	2	2		0			0,007	8	2	2	0,002	5	1	2
Master Protein	AT1G31970	DEA(D/H)-box RNA helicase family protein	18	7	7	1	537	59,6	8,54	0,000	16	6	9	0,000	10	3	9	0,011	2	1	1	0,002	2	1	1		0				0
Master Protein	AT3G47810	Calcineurin-like metallo-phosphoesterase superfamily protein ; Calcineurin-like metallo-phosphoesterase superfamily protein ; Calcineurin-like metallo-phosphoesterase superfamily protein	18	3	3	1	190	21,0	6,52	0,010	6,8421052631579	1	1	0,006	7	1	1		0				0			0,009	4	1	1		0
Master Protein	AT5G08580	Calcium-binding EF hand family protein	18	5	5	1	391	45,8	5,08	0,003	12	3	3	0,001	6	1	1	0,011	1	1	1	0,002	6	1	1		0			0,017	4,0920716112532	1	1
Master Protein	AT4G16630	DEA(D/H)-box RNA helicase family protein	18	8	8	1	789	89,3	5,66	0,000	13	7	9	0,000	10	3	4		0				0				0				0
Master Protein	AT1G21750	PDI-like 1-1	18	6	3	1	501	55,6	4,92	0,010	2	1	1	0,001	13	3	3	0,003	5	2	2		0				0			0,017	2	1	1
Master Protein	AT4G03120	C2H2 and C2HC zinc fingers superfamily protein	18	2	2	1	207	22,4	8,78	0,000	8	1	3	0,000	18	2	3	0,001	8	1	1	0,002	8	1	3	0,003	8	1	1	0,003	8	1	2
Master Protein	AT5G50310	Galactose oxidase/kelch repeat superfamily protein	18	10	10	1	666	76,1	5,31	0,000	18,018018018018	7	14	0,000	15	8	17	0,003	4,2042042042042	2	2	0,002	10	4	4	0,004	2,1021021021021	1	1	0,002	2,1021021021021	1	1
Master Protein	AT3G09820	adenosine kinase 1	18	5	5	1	344	37,8	5,45	0,000	18	4	4	0,001	5	1	2	0,001	3	1	1	0,012	5	1	1	0,000	15,406976744186	3	4	0,000	15	3	4
Master Protein	AT1G66260	RNA-binding (RRM/RBD/RNP motifs) family protein ; RNA-binding (RRM/RBD/RNP motifs) family protein	18	4	4	1	295	31,3	10,92	0,000	17	3	15	0,000	18	4	18	0,001	11	2	4	0,000	17	3	3		0			0,017	11	2	2
Master Protein	AT4G31360	selenium binding	18	2	2	1	186	20,6	8,72	0,001	7	1	1	0,001	18	2	2		0			0,002	7	1	1		0				0
Master Protein	AT3G12670	CTP synthase family protein	18	7	7	1	591	64,3	6,65	0,001	13	5	9	0,000	6	2	4	0,011	2,7072758037225	1	1	0,012	4	2	2		0			0,008	1	1	1
Master Protein	AT5G56760	serine acetyltransferase 1;1	18	2	2	1	312	32,8	7,18	0,001	10	1	2	0,000	10	1	1	0,011	7	1	1	0,012	10	1	1		0				0
Master Protein	AT1G29970	60S ribosomal protein L18A-1	18	6	1	1	312	36,1	9,73	0,000	8	3	7	0,000	11	3	13	0,006	3,2051282051282	1	1	0,001	8	3	5	0,000	18	6	10	0,000	13	3	5
Master Protein	AT1G06530	Tropomyosin-related	18,266253869969	5	5	1	323	36,1	4,81		0			0,000	4	1	2	0,001	8	2	2	0,012	6	1	1	0,000	13	4	4	0,000	9	3	3
Master Protein	AT5G51410	LUC7 N_terminus domain-containing protein ; LUC7 N_terminus domain-containing protein ; LUC7 N_terminus domain-containing protein	18	3	3	1	334	38,7	8,92	0,001	10	2	3	0,000	11,377245508982	2	3	0,001	3,2934131736527	1	1	0,002	3,2934131736527	1	1	0,009	3,2934131736527	1	1		0
Master Protein	AT3G03950	evolutionarily conserved C-terminal region 1	18	5	5	1	428	48,2	7,20	0,001	14	4	5	0,001	7	2	2		0				0				0				0
Master Protein	AT3G01340	Transducin/WD40 repeat-like superfamily protein ; Transducin/WD40 repeat-like superfamily protein	18	2	1	1	302	32,6	6,05	0,001	18	2	3	0,004	3	1	1		0			0,012	14	1	1		0				0
Master Protein	AT2G27160	unknown protein; FUNCTIONS IN: molecular_function unknown; INVOLVED IN: biological_process unknown; LOCATED IN: endomembrane system; Has 2 Blast hits to 2 proteins in 1 species: Archae - 0; Bacteria - 0; Metazoa - 0; Fungi - 0; Plants - 2; Viruses - 0; Other Eukaryotes - 0 (source: NCBI BLink).	18	1	1	1	132	14,9	9,10		0				0				0				0				0			0,017	18	1	1
Master Protein	AT5G59420	OSBP(oxysterol binding protein)-related protein 3C	18	6	5	1	457	51,9	5,30	0,010	6	1	1	0,010	2	1	1	0,000	11	4	4	0,000	11	5	5	0,004	11	4	4	0,000	5,0328227571116	2	2
Master Protein	AT2G41620	Nucleoporin interacting component (Nup93/Nic96-like) family protein	18	8	8	1	861	96,6	7,18	0,000	13	6	9	0,001	8	3	3	0,011	1	1	2	0,012	1	1	1	0,003	2	2	2	0,010	1	1	1
Master Protein	AT4G23760	Cox19-like CHCH family protein	18	2	2	1	116	12,9	8,48		0				0			0,011	18	2	2	0,012	15	1	1	0,012	15	1	1		0
Master Protein	AT1G20960	U5 small nuclear ribonucleoprotein helicase, putative ; U5 small nuclear ribonucleoprotein helicase, putative	18	28	28	1	2171	247,0	5,74	0,000	14	22	36	0,000	12	18	37	0,000	2,9940119760479	5	6	0,000	5,3431598341778	8	8	0,000	1,8885306310456	3	3	0,000	2	4	4
Master Protein	AT1G07320	ribosomal protein L4	18	3	3	1	282	30,5	8,94		0				0			0,003	9	1	1		0			0,009	8	2	3	0,017	5	1	1
Master Protein	AT4G34120	Cystathionine beta-synthase (CBS) family protein	18	3	3	1	238	25,9	8,35		0				0				0			0,012	6	1	1	0,010	11	2	2	0,014	5	1	1
Master Protein	AT2G15270	unknown protein; CONTAINS InterPro DOMAIN/s: Protein of unknown function DUF1168 (InterPro:IPR009548); Has 1930 Blast hits to 1364 proteins in 219 species: Archae - 0; Bacteria - 44; Metazoa - 762; Fungi - 280; Plants - 96; Viruses - 3; Other Eukaryotes - 745 (source: NCBI BLink).	18	3	3	1	194	22,3	9,36	0,000	13	2	3		0				0				0			0,004	4	1	1	0,002	4	1	1
Master Protein	AT4G11850	phospholipase D gamma 1	17	11	8	1	858	95,5	8,15	0,000	11	7	9	0,000	7	5	8	0,000	7	5	7	0,000	12	7	9	0,000	5	5	5	0,000	5	5	5
Master Protein	AT1G16190	Rad23 UV excision repair protein family	17	2	2	1	368	39,8	4,49	0,001	17	2	2	0,002	7	1	1		0				0				0				0
Master Protein	AT4G08580	microfibrillar-associated protein-related	17	5	5	1	435	51,1	4,97	0,000	14	4	6	0,000	12	3	7	0,011	5	1	1	0,002	5	1	2	0,012	2	1	1		0
Master Protein	AT2G02930	glutathione S-transferase F3	17	3	2	1	212	24,1	6,74	0,005	4	1	1	0,000	9	1	1		0			0,009	9	1	1	0,003	3	1	1	0,003	8	2	2
Master Protein	AT1G04850	ubiquitin-associated (UBA)/TS-N domain-containing protein	17	4	4	1	413	46,6	6,18	0,010	11,138014527845	2	3	0,000	17	4	7	0,011	5	1	2	0,012	5	1	3	0,012	5	1	3	0,017	5	1	2
Master Protein	AT4G35410	Clathrin adaptor complex small chain family protein	17	1	1	1	162	18,9	7,36	0,001	17	1	4	0,002	17	1	1		0				0				0				0
Master Protein	AT3G18240	Ribosomal protein S24/S35, mitochondrial ; Ribosomal protein S24/S35, mitochondrial	17	8	8	1	419	48,0	5,07	0,010	3	1	1	0,001	8,1145584725537	2	4		0			0,002	5	2	3	0,000	15	6	7	0,008	11	3	3
Master Protein	AT2G20800	NAD(P)H dehydrogenase B4	17	7	6	1	582	65,3	8,92	0,001	9	4	4	0,000	4	2	2	0,011	8	3	3	0,012	6,3573883161512	2	2	0,012	3	1	1		0
Master Protein	AT2G33040	gamma subunit of Mt ATP synthase	17	4	4	1	325	35,4	8,90	0,000	13	3	7	0,000	6	1	3	0,000	6	1	2	0,000	6	1	1	0,000	11	2	4	0,000	6	1	4
Master Protein	AT1G55160	unknown protein; FUNCTIONS IN: molecular_function unknown; INVOLVED IN: biological_process unknown; LOCATED IN: mitochondrion, plastid; EXPRESSED IN: 22 plant structures; EXPRESSED DURING: 13 growth stages; BEST Arabidopsis thaliana protein match is: unknown protein (TAIR:AT2G19530.1); Has 63 Blast hits to 63 proteins in 14 species: Archae - 0; Bacteria - 0; Metazoa - 0; Fungi - 0; Plants - 63; V…	17	3	3	1	213	23,8	9,64	0,000	12	2	4	0,000	6	1	3	0,000	6	1	3	0,000	12	2	4	0,000	12	2	3	0,000	6	1	3
Master Protein	AT3G05970	long-chain acyl-CoA synthetase 6	17	9	9	1	701	76,6	7,93	0,000	8	4	8	0,000	8,7018544935806	3	5	0,000	11	6	7	0,000	12	6	6	0,003	12	5	6	0,002	6	3	3
Master Protein	AT4G24820	26S proteasome, regulatory subunit Rpn7;Proteasome component (PCI) domain ; 26S proteasome, regulatory subunit Rpn7;Proteasome component (PCI) domain	17	8	8	1	387	44,3	5,99	0,000	11	4	4	0,030	5	1	1	0,000	6	2	2	0,000	10,077519379845	3	3	0,007	5	2	2	0,006	2,0671834625323	1	1
Master Protein	AT1G78150	unknown protein; FUNCTIONS IN: molecular_function unknown; INVOLVED IN: biological_process unknown; EXPRESSED IN: 23 plant structures; EXPRESSED DURING: 13 growth stages; BEST Arabidopsis thaliana protein match is: unknown protein (TAIR:AT1G35780.1).	17	3	3	1	303	33,1	6,04	0,002	11	2	2	0,002	5	1	1		0			0,001	5	1	2		0				0
Master Protein	AT1G78380	glutathione S-transferase TAU 19	17	3	3	1	219	25,6	6,04		0				0			0,000	12	2	3	0,000	12	2	3	0,003	7	1	2	0,008	7	1	1
Master Protein	AT1G60200	splicing factor PWI domain-containing protein / RNA recognition motif (RRM)-containing protein	17,797552836485	12	12	1	899	101,4	5,71	0,000	10	8	13	0,000	13	9	14	0,010	9	4	4	0,000	8,5650723025584	5	10	0,012	1,7797552836485	1	1	0,017	3	2	2
Master Protein	AT2G41430	dehydration-induced protein (ERD15) ; dehydration-induced protein (ERD15) ; dehydration-induced protein (ERD15) ; dehydration-induced protein (ERD15)	17	2	2	1	163	18,4	4,68		0				0			0,001	17	2	2	0,001	17	2	2	0,003	17	2	3	0,014	9,8159509202454	1	1
Master Protein	AT3G18165	modifier of snc1,4	17	4	4	1	253	29,7	5,39	0,001	13	3	4	0,005	4	1	1	0,003	2	1	1	0,002	7,5098814229249	2	2	0,012	4	1	1	0,017	4	1	1
Master Protein	AT1G78050	phosphoglycerate/bisphosphoglycerate mutase	17	5	5	1	332	37,2	9,45	0,001	12	3	3	0,001	10	3	3	0,001	3	1	1	0,000	3	1	1	0,000	3	1	2	0,000	3	1	1
Master Protein	AT3G58610	ketol-acid reductoisomerase ; ketol-acid reductoisomerase ; ketol-acid reductoisomerase	17	6	6	1	591	63,8	6,80	0,000	9	4	6	0,000	14	4	5	0,000	11	4	5	0,000	8	3	5	0,000	8	4	4	0,000	8	3	3
Master Protein	AT5G08450	FUNCTIONS IN: molecular_function unknown; INVOLVED IN: biological_process unknown; LOCATED IN: cellular_component unknown; EXPRESSED IN: 25 plant structures; EXPRESSED DURING: 15 growth stages; CONTAINS InterPro DOMAIN/s: Histone deacetylation protein Rxt3 (InterPro:IPR013951); Has 34444 Blast hits to 20801 proteins in 1175 species: Archae - 64; Bacteria - 2390; Metazoa - 15568; Fungi - 3729; Pla…	17,755991285403	11	11	1	918	104,1	7,46	0,000	12	8	12	0,000	9	5	6	0,001	10	5	5	0,000	3	3	3	0,000	4	3	3		0
Master Protein	AT1G61620	phosphoinositide binding	17,741935483871	4	4	1	310	35,0	8,06	0,001	17,741935483871	4	5		0			0,001	3,2258064516129	1	1	0,002	3,2258064516129	1	1	0,007	3,2258064516129	1	1		0
Master Protein	AT1G34770	CONTAINS InterPro DOMAIN/s: MAGE protein (InterPro:IPR002190); Has 1274 Blast hits to 1260 proteins in 85 species: Archae - 0; Bacteria - 0; Metazoa - 1104; Fungi - 45; Plants - 49; Viruses - 0; Other Eukaryotes - 76 (source: NCBI BLink).	17	3	3	1	237	26,9	6,24	0,010	10	2	3		0				0			0,003	6	1	1		0			0,014	4	1	1
Master Protein	AT3G01520	Adenine nucleotide alpha hydrolases-like superfamily protein	17	3	3	1	175	19,6	5,90		0				0			0,006	6	1	1	0,003	6	1	1	0,003	17	3	3	0,014	6	1	1
Master Protein	AT1G69260	ABI five binding protein	17	4	4	1	345	37,5	8,44	0,000	17	4	6	0,002	5	1	1		0				0				0				0
Master Protein	AT5G08420	RNA-binding KH domain-containing protein	17	6	6	1	391	45,3	9,50	0,001	17	6	11		0			0,011	4	1	1	0,003	4,0920716112532	1	1	0,012	4,0920716112532	1	1		0
Master Protein	AT4G24770	31-kDa RNA binding protein	17,629179331307	3	3	1	329	35,8	4,65	0,001	9	2	3	0,000	17	2	4	0,011	9	1	1		0				0				0
Master Protein	AT1G27390	translocase outer membrane 20-2	17	3	3	1	210	23,2	5,81	0,010	17	2	3	0,000	17	3	4		0				0				0				0
Master Protein	AT4G33350	Tic22-like family protein	17	4	4	1	268	30,1	9,25		0				0			0,003	12	2	2	0,001	12	2	3	0,000	10	2	2	0,000	16	3	3
Master Protein	AT5G22440	Ribosomal protein L1p/L10e family ; Ribosomal protein L1p/L10e family	17	4	1	1	217	24,5	9,82		0				0			0,003	7	1	1	0,010	13	2	3	0,012	6	1	1	0,006	11	2	2
Master Protein	AT4G03430	pre-mRNA splicing factor-related	17	16	16	1	1029	115,5	7,24	0,000	17,201166180758	13	24	0,000	14	10	17	0,003	0,971817298347911	1	1	0,000	5	5	5	0,009	0,971817298347911	1	1	0,005	0,971817298347911	1	1
Master Protein	AT5G67630	P-loop containing nucleoside triphosphate hydrolases superfamily protein	17	8	8	1	469	52,1	5,55	0,000	12	6	11	0,001	2	1	1	0,000	10	5	8	0,000	8	3	5	0,000	13	6	11	0,000	13	5	7
Master Protein	AT5G49210	unknown protein; Has 30201 Blast hits to 17322 proteins in 780 species: Archae - 12; Bacteria - 1396; Metazoa - 17338; Fungi - 3422; Plants - 5037; Viruses - 0; Other Eukaryotes - 2996 (source: NCBI BLink). ; unknown protein; Has 3675 Blast hits to 2315 proteins in 312 species: Archae - 2; Bacteria - 342; Metazoa - 1190; Fungi - 281; Plants - 114; Viruses - 4; Other Eukaryotes - 1742 (source: NCB…	17	3	3	1	195	23,5	9,31		0				0			0,001	6	1	1	0,002	6	1	2	0,000	17	3	4	0,000	6	1	2
Master Protein	AT5G44780	unknown protein; BEST Arabidopsis thaliana protein match is: unknown protein (TAIR:AT4G20020.2); Has 9661 Blast hits to 6233 proteins in 635 species: Archae - 4; Bacteria - 1116; Metazoa - 4251; Fungi - 1510; Plants - 1359; Viruses - 43; Other Eukaryotes - 1378 (source: NCBI BLink).	17	8	8	1	723	79,0	8,15	0,001	4	2	3	0,000	12	4	4	0,001	5	3	3	0,001	8	4	4	0,000	6	3	3	0,017	2,4896265560166	1	1
Master Protein	AT2G17380	associated protein 19	17	1	1	1	161	18,7	7,36	0,001	17	1	6		0				0				0				0				0
Master Protein	AT2G17980	Sec1/munc18-like (SM) proteins superfamily	17,384370015949	6	6	1	627	69,1	6,39	0,002	7	3	4	0,002	6	2	3	0,001	7	3	3	0,001	9	3	3		0			0,014	2	1	1
Master Protein	AT3G10690	DNA GYRASE A	17	14	14	1	950	104,5	6,90	0,001	10	6	8	0,000	14	9	10	0,000	6	5	5	0,001	3	3	3	0,004	1	1	1	0,017	1	1	1
Master Protein	AT1G08820	vamp/synaptobrevin-associated protein 27-2 ; vamp/synaptobrevin-associated protein 27-2	17	5	5	1	386	43,2	7,01	0,001	9	2	2	0,002	8	2	2	0,003	14	3	3	0,010	11,139896373057	3	3		0				0
Master Protein	AT4G28360	Ribosomal protein L22p/L17e family protein	17	5	2	1	271	30,4	10,92	0,001	8	2	2	0,031	4,4280442804428	1	1	0,011	10	2	2	0,002	10	3	3	0,009	8	2	2	0,000	10	3	3
Master Protein	AT1G60670	Protein of unknown function (DUF3755)	17	1	1	1	254	28,3	8,98		0				0				0				0				0			0,017	17	1	1
Master Protein	AT1G60170	pre-mRNA processing ribonucleoprotein binding region-containing protein	17,319587628866	4	4	1	485	52,6	5,78	0,010	14	3	3	0,001	10	2	2		0			0,009	2	1	1		0				0
Master Protein	AT1G47128	Granulin repeat cysteine protease family protein	17	8	8	1	462	50,9	5,41	0,000	9	4	11	0,000	10	5	13	0,000	9	4	8	0,000	9	3	5	0,000	10	4	6	0,000	14	5	7
Master Protein	AT4G02720	unknown protein; FUNCTIONS IN: molecular_function unknown; INVOLVED IN: biological_process unknown; EXPRESSED IN: 25 plant structures; EXPRESSED DURING: 14 growth stages; CONTAINS InterPro DOMAIN/s: Protein of unknown function DUF926 (InterPro:IPR009269); Has 30201 Blast hits to 17322 proteins in 780 species: Archae - 12; Bacteria - 1396; Metazoa - 17338; Fungi - 3422; Plants - 5037; Viruses - 0;…	17	4	4	1	422	48,4	8,90	0,000	11	2	6	0,000	17	4	6		0			0,012	4,739336492891	1	1		0				0
Master Protein	AT5G06600	ubiquitin-specific protease 12	17	13	6	1	1116	130,5	5,77	0,001	10	7	8	0,000	8	7	12	0,006	2,5089605734767	2	2	0,010	5	4	4		0				0
Master Protein	AT1G64880	Ribosomal protein S5 family protein	17	6	6	1	515	60,2	7,52	0,001	6	2	2	0,003	4	1	1	0,011	4	1	2	0,002	10	3	3	0,000	10,873786407767	4	6	0,000	13	5	5
Master Protein	AT5G11260	Basic-leucine zipper (bZIP) transcription factor family protein	17	2	2	1	168	18,5	9,47	0,001	17	2	3		0				0				0				0				0
Master Protein	AT2G43970	RNA-binding protein	17	6	6	1	545	60,6	8,07	0,000	13	5	6	0,000	6	2	3	0,003	2	1	1	0,003	2	1	1		0				0
Master Protein	AT1G49400	Nucleic acid-binding, OB-fold-like protein	17	2	2	1	116	12,6	10,11		0			0,002	6	1	2		0				0			0,009	10	1	1	0,013	10	1	1
Master Protein	AT5G10950	Tudor/PWWP/MBT superfamily protein	17	5	5	1	395	43,6	5,10	0,001	14	3	4		0			0,009	3	1	1	0,003	2,0253164556962	1	1		0				0
Master Protein	AT1G10840	translation initiation factor 3 subunit H1	17	5	5	1	337	38,3	4,92	0,000	12	4	9	0,000	10	3	6	0,001	5,6379821958457	2	2	0,002	8	3	5	0,012	5,6379821958457	1	1	0,003	5,6379821958457	2	2
Master Protein	AT5G53330	Ubiquitin-associated/translation elongation factor EF1B protein	17	3	3	1	221	24,3	6,89	0,001	12	2	5		0			0,000	17	3	6	0,001	17	3	4	0,000	12	2	3	0,017	4	1	1
Master Protein	AT2G14120	dynamin related protein	17	12	6	1	809	89,8	6,42	0,001	5	5	6	0,001	5	3	4	0,010	3,0902348578492	3	3	0,001	10	6	6		0			0,017	2	2	2
Master Protein	AT3G18130	receptor for activated C kinase 1C	17	4	1	1	326	35,8	7,12	0,000	17	4	10	0,000	16	3	10		0				0			0,012	3	1	1		0
Master Protein	AT5G16390	chloroplastic acetylcoenzyme A carboxylase 1	17	4	3	1	280	29,6	9,06	0,001	17	3	3	0,000	9	1	2	0,001	11	1	1	0,000	9	1	1	0,003	14	2	2	0,002	3	1	1
Master Protein	AT4G39730	Lipase/lipooxygenase, PLAT/LH2 family protein	17	3	2	1	181	20,1	5,19		0				0			0,001	11	2	2	0,001	11	2	3	0,000	5	1	1	0,014	6	1	1
Master Protein	AT3G52200	Dihydrolipoamide acetyltransferase, long form protein	17	6	6	1	713	77,8	6,21		0			0,002	3	1	1		0			0,012	4	1	1	0,012	7	3	3	0,000	9	4	4
Master Protein	AT3G49601	FUNCTIONS IN: molecular_function unknown; INVOLVED IN: biological_process unknown; LOCATED IN: cellular_component unknown; CONTAINS InterPro DOMAIN/s: mRNA splicing factor, Cwf21 (InterPro:IPR013170); Has 30201 Blast hits to 17322 proteins in 780 species: Archae - 12; Bacteria - 1396; Metazoa - 17338; Fungi - 3422; Plants - 5037; Viruses - 0; Other Eukaryotes - 2996 (source: NCBI BLink).	17	6	6	1	591	68,3	8,97	0,000	17	5	8	0,000	9	3	6		0			0,002	7	2	2	0,012	2	1	1		0
Master Protein	AT4G10790	UBX domain-containing protein	17	4	4	1	480	52,8	4,94	0,001	12	3	3	0,007	4	1	1	0,006	2	1	1	0,002	2	1	1	0,009	2	1	1	0,017	2	1	1
Master Protein	AT5G22950	SNF7 family protein	17	3	3	1	229	26,0	5,67	0,001	5	1	1	0,001	10	1	1	0,011	10	1	1	0,000	16	2	2	0,000	17	2	2		0
Master Protein	AT3G15610	Transducin/WD40 repeat-like superfamily protein	17	4	1	1	341	37,3	6,47	0,002	3	1	2		0			0,001	13	3	3		0			0,006	7	2	2	0,008	9	2	2
Master Protein	AT4G20020	unknown protein; BEST Arabidopsis thaliana protein match is: unknown protein (TAIR:AT5G44780.1); Has 35333 Blast hits to 34131 proteins in 2444 species: Archae - 798; Bacteria - 22429; Metazoa - 974; Fungi - 991; Plants - 531; Viruses - 0; Other Eukaryotes - 9610 (source: NCBI BLink).	16	2	2	1	406	43,6	7,81	0,001	16	2	3	0,001	5	1	2	0,001	5	1	1	0,002	16	2	2	0,003	5	1	1	0,010	5	1	1
Master Protein	AT5G47320	ribosomal protein S19	16	5	5	1	212	23,6	9,82	0,001	9	2	2	0,000	11	3	6	0,003	6	2	2	0,009	3	1	1	0,000	10,377358490566	3	5	0,000	16	4	5
Master Protein	AT5G15270	RNA-binding KH domain-containing protein ; RNA-binding KH domain-containing protein	16,970802919708	7	7	1	548	59,7	8,12	0,001	11	5	5	0,000	3	1	1	0,011	4	1	1	0,002	14,963503649635	4	4	0,012	2	1	1		0
Master Protein	AT2G40660	Nucleic acid-binding, OB-fold-like protein	16	5	5	1	389	42,1	7,40	0,000	16	5	18	0,000	11	3	16	0,000	13	3	8	0,000	13	3	10	0,000	16	4	7	0,000	16	5	9
Master Protein	AT1G66750	CDK-activating kinase 4	16	3	3	1	348	39,2	9,06	0,006	13	2	3		0				0			0,012	3	1	1	0,012	5	1	1		0
Master Protein	AT2G40430	FUNCTIONS IN: molecular_function unknown; INVOLVED IN: biological_process unknown; LOCATED IN: cellular_component unknown; EXPRESSED IN: 22 plant structures; EXPRESSED DURING: 13 growth stages; CONTAINS InterPro DOMAIN/s: P60-like (InterPro:IPR011687), Tumour suppressor protein Gltscr2 (InterPro:IPR011211); Has 706 Blast hits to 639 proteins in 197 species: Archae - 0; Bacteria - 32; Metazoa - 22…	16	4	4	1	449	50,9	8,76	0,001	10,467706013363	3	3	0,000	9	2	3		0				0				0				0
Master Protein	AT4G29160	SNF7 family protein ; SNF7 family protein	16	3	3	1	219	24,3	4,93		0				0			0,011	6	1	1		0			0,000	10	2	2	0,000	11	2	2
Master Protein	AT2G15220	Plant basic secretory protein (BSP) family protein	16	1	1	1	225	25,1	8,54		0				0				0			0,012	16	1	1		0				0
Master Protein	AT5G06320	NDR1/HIN1-like 3	16	3	3	1	231	25,9	9,20		0			0,000	4	1	1	0,000	16	3	4	0,000	11	2	3	0,003	4	1	1	0,000	4	1	2
Master Protein	AT1G02690	importin alpha isoform 6	16	7	4	1	539	59,5	5,14	0,001	12,430426716141	6	7	0,002	6	2	2		0			0,000	7	3	3		0				0
Master Protein	AT4G36730	G-box binding factor 1	16	3	3	1	315	33,9	6,43	0,001	13,015873015873	2	3	0,002	5,3968253968254	1	2	0,011	5,3968253968254	1	1	0,010	5,3968253968254	1	1	0,010	3	1	1	0,006	9	2	2
Master Protein	AT1G70540	Plant invertase/pectin methylesterase inhibitor superfamily protein	16	1	1	1	167	17,7	9,14	0,010	16	1	2		0				0				0				0				0
Master Protein	AT3G57890	Tubulin binding cofactor C domain-containing protein	16	6	6	1	573	62,7	5,55	0,000	14	5	11	0,000	16	6	12	0,003	8	3	3	0,002	5	2	2		0				0
Master Protein	AT3G07170	Sterile alpha motif (SAM) domain-containing protein	16	2	2	1	203	22,7	9,66	0,010	7	1	2	0,001	16	2	2		0				0				0				0
Master Protein	AT2G47730	glutathione S-transferase phi 8	16	4	3	1	263	29,2	8,50	0,001	6	1	2	0,000	6	1	3	0,008	6	1	1	0,002	6	1	1	0,000	10	3	3	0,000	13	3	3
Master Protein	AT1G67940	non-intrinsic ABC protein 3	16	2	2	1	263	28,7	5,53		0				0				0			0,012	12	1	1	0,012	4	1	1		0
Master Protein	AT1G55040	zinc finger (Ran-binding) family protein	16	9	9	1	849	94,8	7,03	0,001	14,605418138987	8	8	0,000	9	5	6		0			0,009	4	2	2		0				0
Master Protein	AT5G40200	DegP protease 9	16,722972972973	6	6	1	592	65,1	6,81	0,000	16,722972972973	6	8	0,000	15	4	5	0,001	1	1	2	0,010	1	1	2	0,004	6	2	3	0,000	1	1	1
Master Protein	AT2G47970	Nuclear pore localisation protein NPL4	16	5	5	1	413	46,1	5,15	0,006	2	1	1		0			0,001	14	4	5	0,001	11	3	4	0,004	4	1	1	0,014	7	2	2
Master Protein	AT4G23460	Adaptin family protein	16	6	4	1	893	99,0	5,02	0,001	2	1	2	0,000	13	4	4		0			0,003	3	2	3		0				0
Master Protein	AT3G03170	unknown protein; BEST Arabidopsis thaliana protein match is: unknown protein (TAIR:AT5G24890.1); Has 184 Blast hits to 184 proteins in 18 species: Archae - 0; Bacteria - 0; Metazoa - 0; Fungi - 0; Plants - 184; Viruses - 0; Other Eukaryotes - 0 (source: NCBI BLink).	16	1	1	1	156	17,3	9,25		0			0,001	16	1	2		0			0,012	16	1	1		0				0
Master Protein	AT3G10860	Cytochrome b-c1 complex, subunit 8 protein	16	1	1	1	72	8,5	9,48	0,001	16	1	1		0				0				0			0,011	16	1	1		0
Master Protein	AT5G46630	Clathrin adaptor complexes medium subunit family protein	16	6	6	1	438	49,3	9,17	0,001	2	1	1	0,009	8	2	2	0,001	4,5662100456621	2	2	0,000	8	4	4	0,000	4,5662100456621	2	3	0,000	4,5662100456621	2	2
Master Protein	AT1G20970	FUNCTIONS IN: molecular_function unknown; INVOLVED IN: biological_process unknown; LOCATED IN: plasma membrane, vacuole; EXPRESSED IN: guard cell, cultured cell; BEST Arabidopsis thaliana protein match is: proton pump interactor 1 (TAIR:AT4G27500.1); Has 30201 Blast hits to 17322 proteins in 780 species: Archae - 12; Bacteria - 1396; Metazoa - 17338; Fungi - 3422; Plants - 5037; Viruses - 0; Othe…	16	12	12	1	1364	150,1	4,75	0,010	3	2	2	0,000	8	5	8	0,011	0,879765395894428	1	1	0,003	7	5	5	0,000	3,2258064516129	3	3	0,000	3	3	3
Master Protein	AT4G10970	unknown protein; FUNCTIONS IN: molecular_function unknown; INVOLVED IN: biological_process unknown; LOCATED IN: cellular_component unknown; EXPRESSED IN: 25 plant structures; EXPRESSED DURING: 14 growth stages; BEST Arabidopsis thaliana protein match is: unknown protein (TAIR:AT4G23910.2); Has 30201 Blast hits to 17322 proteins in 780 species: Archae - 12; Bacteria - 1396; Metazoa - 17338; Fungi …	16	3	3	1	217	24,5	11,58	0,001	7	1	2	0,011	5	1	1	0,011	7	1	1	0,012	7	1	2	0,012	4	1	1	0,017	7	1	1
Master Protein	AT5G45620	Proteasome component (PCI) domain protein	16,580310880829	5	3	1	386	44,1	5,31	0,002	12	3	5	0,001	14	3	3	0,001	5	2	3	0,002	2	1	1	0,004	2	1	2	0,006	2	1	1
Master Protein	AT3G04590	AT hook motif DNA-binding family protein	16	5	5	1	411	43,4	8,92	0,001	11	4	6	0,004	5	1	1	0,011	4	1	1		0			0,012	2	1	1		0
Master Protein	AT5G04420	Galactose oxidase/kelch repeat superfamily protein ; Galactose oxidase/kelch repeat superfamily protein ; Galactose oxidase/kelch repeat superfamily protein	16	7	7	1	514	56,6	6,01	0,001	2	1	2		0			0,000	13	5	5	0,000	9	5	6	0,000	6	2	3	0,014	2	1	1
Master Protein	AT3G14940	phosphoenolpyruvate carboxylase 3	16	12	2	1	968	110,1	6,04	0,000	12	7	14	0,000	5	3	6	0,001	3	2	2	0,000	5	4	4	0,012	1	1	1	0,008	2	2	2
Master Protein	AT5G60960	Pentatricopeptide repeat (PPR) superfamily protein	16	9	9	1	521	59,1	9,33	0,002	8	2	2		0			0,000	12	4	5	0,001	8	2	4	0,000	16	8	10	0,000	11	4	6
Master Protein	AT2G34590	Transketolase family protein	16	7	2	1	406	44,0	5,80	0,000	10	4	7	0,000	11	3	4	0,003	2	1	1	0,001	2	1	2	0,000	8,3743842364532	4	4	0,000	12	5	5
Master Protein	AT1G30120	pyruvate dehydrogenase E1 beta	16	7	2	1	406	44,2	6,35	0,000	10	4	7	0,000	11	4	6	0,001	6,1576354679803	2	2	0,001	2	1	2	0,000	8,3743842364532	4	4	0,000	8,3743842364532	4	4
Master Protein	AT3G47800	Galactose mutarotase-like superfamily protein	16	3	3	1	358	39,7	9,07	0,001	13	2	2	0,002	8	2	2		0			0,009	5	1	1	0,012	5	1	1		0
Master Protein	AT1G08410	P-loop containing nucleoside triphosphate hydrolases superfamily protein	16	6	5	1	589	66,7	5,85	0,000	16	6	8	0,000	2	1	5		0				0			0,004	2	1	1		0
Master Protein	AT5G48030	gametophytic factor 2	16	6	6	1	456	49,4	8,90	0,000	12	4	10	0,000	12	4	15	0,000	8	4	7	0,000	12	4	6	0,000	12	4	7	0,000	10	3	6
Master Protein	AT2G37970	SOUL heme-binding family protein	16	3	3	1	225	24,9	8,81		0				0			0,011	11	2	2	0,002	10	2	2		0				0
Master Protein	AT1G14450	NADH dehydrogenase (ubiquinone)s	16	1	1	1	73	8,2	9,72		0				0			0,003	16	1	1	0,002	16	1	1		0				0
Master Protein	AT3G60600	vesicle associated protein	16,40625	2	2	1	256	28,5	8,40		0			0,026	10,15625	1	1	0,010	6,25	1	1		0				0				0
Master Protein	AT3G19820	cell elongation protein / DWARF1 / DIMINUTO (DIM) ; cell elongation protein / DWARF1 / DIMINUTO (DIM) ; cell elongation protein / DWARF1 / DIMINUTO (DIM)	16	8	8	1	561	65,4	7,97	0,001	6	2	3	0,000	5	2	4	0,000	4	2	2	0,002	2	1	1	0,000	6	4	4	0,000	6	3	3
Master Protein	AT3G03070	NADH-ubiquinone oxidoreductase-related	16	3	3	1	110	12,2	7,43	0,000	16	3	8	0,000	16	2	4	0,000	16	2	10	0,000	16	2	9	0,000	16	2	10	0,000	16	3	9
Master Protein	AT3G26400	eukaryotic translation initiation factor 4B1	16	5	5	1	532	57,7	8,13	0,009	3	1	1		0			0,006	14	4	4	0,001	5,6390977443609	2	2	0,007	8	3	4	0,000	8	3	3
Master Protein	AT5G44200	CAP-binding protein 20 ; CAP-binding protein 20	16	2	2	1	257	29,6	7,37	0,010	6,6147859922179	1	1	0,010	9	1	1		0				0				0			0,017	9	1	1
Master Protein	AT5G20830	sucrose synthase 1 ; sucrose synthase 1	16	11	10	1	808	92,9	6,20	0,000	9	5	9	0,000	5	2	6	0,000	7	5	5	0,001	9	5	6	0,003	7	5	5	0,000	5	3	3
Master Protein	AT5G11110	sucrose phosphate synthase 2F	16	15	13	1	1047	116,9	6,62	0,000	13	9	10	0,000	9	6	7	0,001	6	5	5	0,001	5,8261700095511	4	4	0,012	1	1	1	0,000	3	4	4
Master Protein	AT3G48750	cell division control 2	16	3	3	1	294	34,0	6,92	0,005	7	1	1	0,002	7	1	2	0,001	3	1	1	0,010	4	1	1	0,004	3	1	1	0,000	3	1	1
Master Protein	AT1G55020	lipoxygenase 1	16	11	11	1	859	98,0	5,52	0,000	8	5	7	0,000	4	2	4	0,000	5	3	10	0,000	8	7	21	0,000	3	2	2	0,000	1,9790454016298	1	1
Master Protein	AT3G08780	unknown protein; FUNCTIONS IN: molecular_function unknown; INVOLVED IN: biological_process unknown; LOCATED IN: cellular_component unknown; EXPRESSED IN: male gametophyte, cultured cell; EXPRESSED DURING: L mature pollen stage, M germinated pollen stage; Has 129 Blast hits to 129 proteins in 38 species: Archae - 0; Bacteria - 0; Metazoa - 96; Fungi - 0; Plants - 31; Viruses - 0; Other Eukaryotes …	16	4	4	1	313	34,5	7,50		0			0,000	6,0702875399361	1	1	0,010	10,223642172524	2	2	0,000	11	2	2	0,007	16	3	3	0,017	16	4	4
Master Protein	AT5G14170	SWIB/MDM2 domain superfamily protein	16	7	7	1	534	59,2	9,48	0,001	12	6	8	0,000	6	2	2		0				0				0				0
Master Protein	AT5G54900	RNA-binding protein 45A	16	3	3	1	387	42,3	6,55		0			0,000	16	3	3		0				0				0				0
Master Protein	AT5G03040	IQ-domain 2 ; IQ-domain 2 ; IQ-domain 2	16	4	4	1	461	50,4	10,64	0,008	6	2	2	0,030	6,941431670282	1	1	0,003	2	1	1	0,012	2	1	1		0				0
Master Protein	AT1G79340	metacaspase 4	16	5	5	1	418	45,5	4,82	0,001	6	2	3	0,000	2	1	2	0,000	3	2	4	0,000	9	3	4	0,000	3	2	3	0,000	9	3	5
Master Protein	AT3G02360	6-phosphogluconate dehydrogenase family protein ; 6-phosphogluconate dehydrogenase family protein	16	6	2	1	486	53,5	7,42	0,001	6	2	3		0			0,011	5	1	1	0,012	4	1	1	0,000	8	3	5	0,000	11,522633744856	4	5
Master Protein	AT4G00860	Protein of unknown function (DUF1138)	16,25	1	1	1	80	8,6	8,87	0,001	16,25	1	3		0			0,000	16,25	1	2	0,000	16,25	1	5	0,000	16,25	1	2	0,000	16,25	1	1
Master Protein	AT1G77750	Ribosomal protein S13/S18 family	16	3	3	1	154	17,3	11,08	0,001	7	1	2	0,012	15	1	1		0				0			0,003	7	2	2	0,014	7	1	1
Master Protein	AT3G26850	histone-lysine N-methyltransferases ; histone-lysine N-methyltransferases	16	2	2	1	265	29,6	5,53	0,004	4	1	1	0,002	11	1	1		0				0				0				0
Master Protein	AT5G06910	J-domain protein 6	16	2	2	1	284	32,6	8,37	0,009	9	1	1	0,001	6	1	2		0				0				0				0
Master Protein	AT4G17950	AT hook motif DNA-binding family protein	16	3	3	1	439	46,2	9,54	0,001	10	2	4	0,000	16	3	5	0,001	11	2	2	0,002	6,1503416856492	1	1		0				0
Master Protein	AT5G67500	voltage dependent anion channel 2	16	4	4	1	303	32,9	7,58	0,001	9,9009900990099	2	5	0,000	9,9009900990099	2	8	0,000	12	3	4	0,000	6	2	3	0,012	3,3003300330033	1	1	0,000	3	1	2
Master Protein	AT5G52640	heat shock protein 90.1	16	11	6	1	705	81,1	5,03	0,000	14	10	15	0,000	10,354609929078	5	8	0,000	7	5	7	0,000	5	4	5	0,000	3	2	3	0,000	3	2	2
Master Protein	AT2G33120	synaptobrevin-related protein 1	16	3	3	1	229	25,8	8,78	0,001	16	3	4		0				0				0				0				0
Master Protein	AT2G17200	ubiquitin family protein	16	7	2	1	551	58,0	4,93	0,000	10	5	15	0,000	10	4	12	0,001	9	4	6	0,001	6	3	5	0,000	12	6	8	0,003	9	5	5
Master Protein	AT3G49120	peroxidase CB	16	4	4	1	353	38,8	7,64	0,008	6	2	2		0			0,003	2	1	1	0,012	11	2	2	0,000	11	3	4	0,000	9	3	3
Master Protein	AT3G11910	ubiquitin-specific protease 13	16	12	5	1	1115	130,6	5,58	0,001	10	6	8	0,000	9	7	12	0,006	2	2	2	0,010	2	2	2		0				0
Master Protein	AT4G10710	global transcription factor C	16	11	11	1	1074	120,5	6,01	0,000	10	7	11	0,000	10	6	6	0,000	2	2	2	0,001	3,1657355679702	3	3	0,012	1	1	1	0,010	1	1	1
Master Protein	AT1G02560	nuclear encoded CLP protease 5	16	4	4	1	298	32,3	8,24	0,001	10	2	3	0,000	5	2	4	0,011	5	1	1	0,002	16	3	3		0				0
Master Protein	AT4G36960	RNA-binding (RRM/RBD/RNP motifs) family protein ; RNA-binding (RRM/RBD/RNP motifs) family protein	16	4	4	1	379	41,7	7,24	0,010	5,0131926121372	1	1	0,021	4	1	1	0,003	2,9023746701847	1	1	0,012	3	1	1		0				0
Master Protein	AT5G56680	Class II aminoacyl-tRNA and biotin synthetases superfamily protein	16	6	6	1	572	63,7	5,58	0,001	14	5	8	0,000	10	4	7	0,001	8	3	3	0,002	7	3	4	0,012	3	1	1	0,017	2,0979020979021	1	1
Master Protein	AT4G17040	CLP protease R subunit 4	16	4	4	1	305	33,4	9,31	0,001	10	2	2	0,002	10	2	2	0,003	3,9344262295082	1	1	0,000	16	4	5	0,000	6	2	2	0,000	6	1	1
Master Protein	AT4G19006	Proteasome component (PCI) domain protein	16	4	2	1	386	44,0	5,24	0,002	9	2	4	0,005	11	2	2	0,001	2	1	2	0,002	4	2	2	0,004	2	1	2	0,006	2	1	1
Master Protein	AT1G03910	EXPRESSED IN: 24 plant structures; EXPRESSED DURING: 13 growth stages; CONTAINS InterPro DOMAIN/s: Cactin protein, cactus-binding domain, C-terminal (InterPro:IPR019134), Cactin, central region (InterPro:IPR018816); BEST Arabidopsis thaliana protein match is: unknown protein (TAIR:AT2G36815.2).	16	10	10	1	716	83,4	6,92	0,000	11	7	12	0,000	13	6	6	0,001	6	3	4	0,001	3	2	3		0			0,017	2	1	1
Master Protein	AT4G00660	RNAhelicase-like 8 ; RNAhelicase-like 8	16,039603960396	5	4	1	505	57,7	8,15	0,001	16,039603960396	5	9	0,000	13	4	7	0,011	3	1	1	0,008	6	2	2		0				0
Master Protein	AT1G06200	Peptidase S24/S26A/S26B/S26C family protein	16	1	1	1	206	23,2	5,68	0,010	16	1	1		0				0				0				0				0
Master Protein	AT1G05350	NAD(P)-binding Rossmann-fold superfamily protein	16	5	5	1	431	47,0	4,69	0,000	16	4	6	0,001	9	2	2	0,001	8	2	2	0,002	12	3	3		0				0
Master Protein	AT1G65960	glutamate decarboxylase 2	15	7	4	1	494	56,1	5,40	0,000	12,753036437247	4	5	0,000	6	3	7	0,000	5	2	2	0,001	8	3	4		0				0
Master Protein	AT1G34750	Protein phosphatase 2C family protein	15	4	4	1	282	31,0	7,59		0				0			0,006	4	1	1	0,002	11	2	2	0,000	4	1	1		0
Master Protein	AT3G48050	BAH domain ;TFIIS helical bundle-like domain ; BAH domain ;TFIIS helical bundle-like domain	15,933044017359	16	16	1	1613	171,8	6,32	0,001	7	7	7	0,000	5	4	5	0,001	2	4	4	0,000	3	3	4		0			0,017	0,929944203347799	1	1
Master Protein	AT3G26420	RNA-binding (RRM/RBD/RNP motifs) family protein with retrovirus zinc finger-like domain	15	7	7	1	245	26,9	8,78	0,000	12	6	12	0,000	12	4	10	0,000	11	3	4	0,000	11	4	8	0,000	15	5	7	0,000	15	4	6
Master Protein	AT5G18550	Zinc finger C-x8-C-x5-C-x3-H type family protein	15	3	3	1	465	49,4	6,86	0,010	10	2	2	0,001	9	2	4		0				0				0				0
Master Protein	AT5G22780	Adaptor protein complex AP-2, alpha subunit	15,893385982231	13	2	1	1013	112,2	6,23	0,000	14	10	15	0,000	3	3	6	0,000	9	8	8	0,000	8,7857847976308	5	6	0,012	1	1	1	0,014	1	1	1
Master Protein	AT2G32600	hydroxyproline-rich glycoprotein family protein	15,884476534296	4	4	1	277	31,4	9,60	0,000	15,884476534296	4	8	0,000	12	2	7	0,011	6	1	1	0,001	6	1	1	0,004	9	2	2		0
Master Protein	AT4G02840	Small nuclear ribonucleoprotein family protein	15	1	1	1	126	14,1	10,84	0,001	15	1	3	0,000	15	1	2		0			0,010	15	1	1		0				0
Master Protein	AT1G31870	unknown protein; FUNCTIONS IN: molecular_function unknown; INVOLVED IN: biological_process unknown; LOCATED IN: cytosol, nucleus; EXPRESSED IN: 25 plant structures; EXPRESSED DURING: 15 growth stages; CONTAINS InterPro DOMAIN/s: Protein of unknown function DUF2050, pre-mRNA-splicing factor (InterPro:IPR018609); Has 35333 Blast hits to 34131 proteins in 2444 species: Archae - 798; Bacteria - 22429…	15	6	6	1	561	64,6	9,73	0,000	8	4	6	0,001	7	2	2	0,003	6	3	3	0,000	7,1301247771836	3	3	0,003	2	1	1		0
Master Protein	AT4G26630	DEK domain-containing chromatin associated protein ; DEK domain-containing chromatin associated protein	15	11	11	1	763	85,2	5,07	0,000	10	7	13	0,000	7	4	18	0,000	7	5	7	0,000	5	4	6	0,007	1	1	1	0,008	1	1	2
Master Protein	AT1G21080	DNAJ heat shock N-terminal domain-containing protein	15	5	5	1	391	43,9	6,23	0,010	8	2	2		0			0,001	12	3	3	0,000	12	3	3		0			0,005	2	1	1
Master Protein	AT5G62350	Plant invertase/pectin methylesterase inhibitor superfamily protein	15	2	2	1	202	22,2	9,06		0			0,010	9,9009900990099	1	1	0,003	15	2	2	0,010	9,9009900990099	1	1	0,012	15	2	2		0
Master Protein	AT5G20010	RAS-related nuclear protein-1	15	3	3	1	221	25,3	6,86	0,001	11	2	3	0,000	11	2	4	0,003	10	2	2	0,002	10	2	2	0,000	15	3	6	0,000	9	2	4
Master Protein	AT1G77120	alcohol dehydrogenase 1	15	5	5	1	379	41,2	6,24		0				0			0,001	5	2	2	0,012	5	1	1	0,003	2	1	1	0,000	6	3	3
Master Protein	AT1G08130	DNA ligase 1	15	9	9	1	790	87,7	7,99	0,000	12	7	11	0,000	7	3	5	0,004	3	1	1	0,012	3	1	2	0,012	4	2	2	0,013	1	1	1
Master Protein	AT4G17440	Protein of unknown function (DUF1639) ; Protein of unknown function (DUF1639)	15	2	2	1	215	23,2	9,63	0,004	15	2	2		0				0			0,012	9	1	1		0				0
Master Protein	AT2G42310	unknown protein; BEST Arabidopsis thaliana protein match is: unknown protein (TAIR:AT3G57785.1); Has 115 Blast hits to 115 proteins in 48 species: Archae - 0; Bacteria - 0; Metazoa - 4; Fungi - 44; Plants - 67; Viruses - 0; Other Eukaryotes - 0 (source: NCBI BLink).	15	1	1	1	114	12,6	8,81		0				0			0,011	15	1	1		0				0				0
Master Protein	AT2G26040	PYR1-like 2	15	2	2	1	190	21,3	5,60	0,010	7	1	1		0				0			0,012	7	1	1		0				0
Master Protein	AT5G53460	NADH-dependent glutamate synthase 1 ; NADH-dependent glutamate synthase 1 ; NADH-dependent glutamate synthase 1	15	21	21	1	2208	241,7	6,37	0,000	10,054347826087	12	18	0,000	9	12	14	0,003	0,407608695652174	1	1	0,002	3	4	4		0				0
Master Protein	AT4G22310	Uncharacterised protein family (UPF0041)	15	1	1	1	108	12,0	9,35	0,010	15	1	1		0				0				0				0				0
Master Protein	AT3G03560	unknown protein; LOCATED IN: plasma membrane; EXPRESSED IN: 22 plant structures; EXPRESSED DURING: 13 growth stages; BEST Arabidopsis thaliana protein match is: unknown protein (TAIR:AT5G23490.1); Has 157 Blast hits to 146 proteins in 38 species: Archae - 3; Bacteria - 14; Metazoa - 8; Fungi - 0; Plants - 120; Viruses - 0; Other Eukaryotes - 12 (source: NCBI BLink).	15	5	5	1	521	59,1	5,21	0,005	6	2	2	0,001	3	1	1	0,001	11	3	3	0,002	2	1	1	0,000	4	2	2	0,017	2	1	1
Master Protein	AT1G73840	hydroxyproline-rich glycoprotein family protein	15	4	4	1	388	41,8	9,70	0,006	10	2	2	0,024	4	1	1		0			0,012	2	1	1	0,012	2	1	1	0,008	4	1	1
Master Protein	AT1G14850	nucleoporin 155	15	13	13	1	1464	159,9	5,48	0,000	12	11	13	0,000	9	8	10	0,003	1	1	1	0,010	1	2	2		0				0
Master Protein	AT1G67440	Minichromosome maintenance (MCM2/3/5) family protein	15	4	4	1	433	49,1	6,37	0,010	10	2	2	0,005	6	1	2	0,008	10	3	4	0,002	1	1	1		0			0,017	6	1	1
Master Protein	AT2G45000	structural constituent of nuclear pore	15	7	7	1	739	73,4	4,82	0,000	12	6	11	0,000	8	3	4	0,000	7,4424898511502	3	3	0,000	11	4	6	0,000	9	5	5	0,014	3	2	2
Master Protein	AT5G13440	Ubiquinol-cytochrome C reductase iron-sulfur subunit	15	3	3	1	274	29,9	8,66	0,001	15	3	4	0,000	15	2	2	0,007	6	1	1		0				0				0
Master Protein	AT1G49950	telomere repeat binding factor 1 ; telomere repeat binding factor 1 ; telomere repeat binding factor 1	15	4	4	1	300	33,0	9,29	0,000	15	4	5	0,002	5	1	2	0,011	3	1	1	0,001	3	1	1	0,004	3	1	1		0
Master Protein	AT3G58500	protein phosphatase 2A-4	15	3	3	1	313	35,7	5,24	0,000	15	3	8	0,000	11	2	4	0,003	6	1	2	0,012	6	1	1		0				0
Master Protein	AT3G08530	Clathrin, heavy chain	15,619495008808	19	2	1	1703	193,1	5,38	0,000	9	12	23	0,000	11	12	33	0,000	6	8	9	0,000	5	6	8	0,000	2	4	4	0,000	0,822078684674104	2	2
Master Protein	AT4G12780	Chaperone DnaJ-domain superfamily protein	15	9	2	1	904	99,8	6,61	0,000	6	2	3	0,000	10	7	13	0,003	5	3	3	0,000	7	4	4		0				0
Master Protein	AT4G25320	AT hook motif DNA-binding family protein	15	3	3	1	404	43,0	5,38	0,000	15	3	5	0,000	8	2	3	0,001	3	1	1	0,012	4	1	1		0				0
Master Protein	AT3G19910	RING/U-box superfamily protein	15	4	4	1	340	37,2	4,02	0,000	12	3	5	0,000	9	2	3		0				0			0,008	2	1	1	0,014	2	1	1
Master Protein	AT3G10370	FAD-dependent oxidoreductase family protein	15	6	6	1	629	68,4	8,00	0,010	3	1	1	0,002	5	1	1	0,001	1	1	1	0,000	4	2	2	0,000	3	3	3	0,000	4	3	3
Master Protein	AT2G29560	cytosolic enolase	15	5	5	1	475	51,6	5,52	0,000	12	4	7	0,000	13	4	8		0			0,012	6	2	2	0,003	2	1	1	0,010	2	1	1
Master Protein	AT4G33700	CBS domain-containing protein with a domain of unknown function (DUF21)	15	3	3	1	424	47,1	6,09	0,002	15	3	3		0			0,006	8	1	1		0				0			0,015	3	1	1
Master Protein	AT5G13330	related to AP2 6l	15	2	2	1	212	24,3	8,76		0			0,002	8	1	3		0				0			0,004	7	1	1	0,017	7	1	1
Master Protein	AT1G22410	Class-II DAHP synthetase family protein	15	4	4	1	527	58,3	8,32	0,001	5	1	2	0,000	13	3	3	0,003	5	1	1	0,009	7	2	3	0,012	5	1	1		0
Master Protein	AT1G30690	Sec14p-like phosphatidylinositol transfer family protein ; Sec14p-like phosphatidylinositol transfer family protein	15	5	5	1	540	61,2	4,92		0			0,001	6,2962962962963	2	3	0,011	4	2	2	0,002	7	2	2		0			0,006	4	2	2
Master Protein	AT1G64740	alpha-1 tubulin	15	5	1	1	450	49,8	5,05	0,000	4	2	5	0,000	8	2	8		0			0,000	12	3	4		0				0
Master Protein	AT5G51300	splicing factor-related ; splicing factor-related ; splicing factor-related	15,547263681592	6	6	1	804	87,0	6,27	0,002	6	2	2	0,002	5	2	2	0,004	4,1044776119403	1	1	0,003	7	3	3		0			0,014	4,1044776119403	1	1
Master Protein	AT5G46640	AT hook motif DNA-binding family protein	15	3	3	1	386	40,8	8,60	0,001	3	1	1	0,031	7	1	1	0,011	3	1	1	0,002	8	2	2		0			0,006	3	1	1
Master Protein	AT1G62820	Calcium-binding EF-hand family protein	15	2	2	1	148	16,6	5,02	0,001	15	2	2	0,000	15	2	4		0				0				0			0,017	10	1	1
Master Protein	AT3G09810	isocitrate dehydrogenase VI	15	4	3	1	374	40,6	7,17	0,000	12	3	8	0,002	4	1	1	0,000	8	2	3	0,000	12	3	6	0,000	8	2	3	0,000	6	2	3
Master Protein	AT1G49970	CLP protease proteolytic subunit 1	15	3	3	1	387	42,6	8,63	0,005	4,1343669250646	1	2		0				0			0,012	11	2	2		0			0,005	4,1343669250646	1	1
Master Protein	AT2G44310	Calcium-binding EF-hand family protein	15	2	2	1	142	15,8	4,51		0				0			0,003	7	1	1	0,012	7	1	1	0,003	15	2	2	0,017	7	1	1
Master Protein	AT5G53400	HSP20-like chaperones superfamily protein	15	3	3	1	304	34,5	5,34	0,001	4	1	1	0,000	15	3	3		0				0			0,012	5	1	1	0,017	5	1	1
Master Protein	AT3G62330	Zinc knuckle (CCHC-type) family protein	15	5	5	1	479	55,9	8,66	0,001	10	4	6		0			0,011	2	1	1	0,009	7	2	2	0,004	2	1	1	0,008	2	1	1
Master Protein	AT4G15410	serine/threonine protein phosphatase 2A 55 kDa regulatory subunit B prime gamma	15	3	3	1	421	45,0	5,62	0,001	15	3	5	0,001	3	1	2	0,011	6	1	1	0,012	6	1	1		0				0
Master Protein	AT1G72750	translocase inner membrane subunit 23-2	15	2	2	1	188	19,9	9,54	0,001	15	2	2	0,000	15	2	3		0				0			0,012	7,4468085106383	1	1	0,017	7,4468085106383	1	1
Master Protein	AT1G13730	Nuclear transport factor 2 (NTF2) family protein with RNA binding (RRM-RBD-RNP motifs) domain	15	3	3	1	428	46,8	7,59	0,001	10	2	3	0,015	4	1	1		0				0				0				0
Master Protein	AT3G52150	RNA-binding (RRM/RBD/RNP motifs) family protein ; RNA-binding (RRM/RBD/RNP motifs) family protein	15	4	4	1	253	27,7	8,97	0,006	7	1	1		0			0,001	11	2	2	0,001	11	2	2	0,000	12	2	2	0,000	15	4	4
Master Protein	AT5G51280	DEAD-box protein abstrakt, putative	15	4	4	1	591	65,8	6,68	0,001	11	3	4	0,000	6	2	3		0				0				0				0
Master Protein	AT5G06360	Ribosomal protein S8e family protein	15	3	3	1	260	29,7	10,15	0,001	8	2	2	0,002	7	1	2		0				0			0,000	8	2	4	0,000	3	1	5
Master Protein	AT1G49240	actin 8	15	5	1	1	377	41,8	5,58	0,000	12	4	10	0,000	9	2	6	0,000	10	4	4	0,000	7	2	3	0,000	9	3	4	0,000	9	3	4
Master Protein	AT2G25970	KH domain-containing protein	15	4	4	1	632	64,6	5,49	0,001	15	4	4		0			0,003	1	1	1	0,002	9	3	3		0				0
Master Protein	AT5G41770	crooked neck protein, putative / cell cycle protein, putative	15	10	8	1	705	84,5	6,06	0,000	13	8	8	0,000	8	4	6	0,001	1	1	1	0,012	1	1	1		0				0
Master Protein	AT3G58550	Bifunctional inhibitor/lipid-transfer protein/seed storage 2S albumin superfamily protein	15	1	1	1	177	19,3	8,40	0,010	15	1	1		0				0				0				0				0
Master Protein	AT1G52370	Ribosomal protein L22p/L17e family protein ; Ribosomal protein L22p/L17e family protein ; Ribosomal protein L22p/L17e family protein	15	4	1	1	269	30,1	10,59	0,004	8	2	2	0,031	4	1	1	0,011	4	1	1	0,012	6	2	2	0,012	4	1	1	0,002	8	2	2
Master Protein	AT5G03290	isocitrate dehydrogenase V	15	4	3	1	374	40,6	6,79	0,000	8	2	6	0,001	8	2	4	0,000	12	3	6	0,000	8	2	3	0,000	8	2	2	0,000	6	2	2
Master Protein	AT3G60210	GroES-like family protein	15	1	1	1	138	15,1	7,96		0			0,005	15	1	1	0,011	15	1	1		0				0				0
Master Protein	AT5G63640	ENTH/VHS/GAT family protein	15	5	5	1	447	49,4	6,71	0,001	5,8165548098434	2	2		0			0,001	5	2	2	0,002	6	2	2	0,009	2	1	1	0,013	3	1	1
Master Protein	AT1G06190	Rho termination factor	15,211970074813	3	3	1	401	44,5	5,19	0,001	4	1	1	0,005	6	1	1		0			0,002	4	1	1	0,009	4	1	1	0,006	4	1	1
Master Protein	AT3G14790	rhamnose biosynthesis 3	15,210843373494	8	4	1	664	74,9	6,55	0,000	10	6	9	0,000	4	2	3	0,001	3	2	2		0				0				0
Master Protein	ATMG00980	Ribosomal protein S12/S23 family protein ; Ribosomal protein S12/S23 family protein	15,2	2	2	1	125	14,1	11,39		0				0				0				0			0,003	6,4	1	1	0,017	8,8	1	1
Master Protein	AT5G64180	unknown protein; Has 1807 Blast hits to 1807 proteins in 277 species: Archae - 0; Bacteria - 0; Metazoa - 736; Fungi - 347; Plants - 385; Viruses - 0; Other Eukaryotes - 339 (source: NCBI BLink).	15	2	2	1	158	17,8	5,49	0,002	6,9620253164557	1	1	0,005	6,9620253164557	1	1	0,011	8	1	1		0				0				0
Master Protein	AT1G23280	MAK16 protein-related	15	5	5	1	303	35,7	5,80	0,000	15	4	4	0,000	15	4	12		0			0,012	4	1	1	0,004	9	4	4	0,002	9	2	4
Master Protein	AT4G39520	GTP-binding protein-related	15	4	4	1	369	41,1	8,41	0,001	2,9810298102981	1	1	0,000	12	3	7		0				0				0				0
Master Protein	AT4G23850	AMP-dependent synthetase and ligase family protein	15	8	8	1	666	74,5	5,87	0,001	10	5	6	0,000	11	5	8	0,011	5	2	2	0,012	3	1	1		0				0
Master Protein	AT1G33520	D111/G-patch domain-containing protein	15	4	4	1	462	51,0	7,84	0,009	15	4	6	0,001	12	3	4		0				0			0,008	3	1	1	0,017	3	1	1
Master Protein	AT2G45430	AT-hook motif nuclear-localized protein 22	15	2	2	1	317	33,5	6,96	0,003	15	2	2		0			0,011	2,8391167192429	1	1	0,003	2,8391167192429	1	2	0,012	12	1	1		0
Master Protein	AT5G11670	NADP-malic enzyme 2	15	6	6	1	588	64,4	6,42	0,010	2	1	1	0,013	2	1	1	0,000	6	3	6	0,000	12	5	9	0,000	4	2	5	0,000	4	2	2
Master Protein	AT4G25890	60S acidic ribosomal protein family	15	1	1	1	119	11,8	4,46	0,002	15	1	1	0,000	15	1	3	0,003	15	1	1	0,002	15	1	1	0,012	15	1	1		0
Master Protein	AT2G36410	Family of unknown function (DUF662)	15	3	1	1	192	21,9	6,14	0,001	14,0625	2	3	0,037	8	1	1	0,000	6,25	2	3	0,002	6,25	1	1	0,010	6,25	2	3	0,000	5	1	2
Master Protein	AT2G39810	ubiquitin-protein ligases	15	7	7	1	927	105,2	5,68	0,001	8	4	5	0,001	4	2	2	0,000	2,9126213592233	2	2	0,012	1	1	1		0				0
Master Protein	AT4G04020	fibrillin	15	4	3	1	318	34,9	5,60	0,006	4	1	1	0,008	4	1	1	0,000	12	3	3	0,012	11	2	2	0,000	9	2	2	0,017	4	1	1
Master Protein	AT1G63830	PLAC8 family protein ; PLAC8 family protein ; PLAC8 family protein	15	1	1	1	232	25,6	5,87	0,002	15	1	1	0,012	15	1	1	0,011	15	1	1	0,010	15	1	1		0				0
Master Protein	AT5G06160	splicing factor-related	15	5	5	1	504	58,9	5,30	0,000	11	4	5	0,001	3	1	2	0,011	3	1	2		0			0,000	2	1	1	0,000	2	1	1
Master Protein	AT5G55670	RNA-binding (RRM/RBD/RNP motifs) family protein	15	5	5	1	710	76,4	5,48	0,001	4	2	4	0,001	9	3	4	0,011	7	3	3	0,010	2	1	1		0			0,010	3	1	1
Master Protein	AT3G26780	Phosphoglycerate mutase family protein	15	4	4	1	399	44,3	5,22	0,001	8	2	5	0,001	5,0125313283208	1	4	0,001	11	3	3	0,003	5,0125313283208	1	1		0				0
Master Protein	AT4G34910	P-loop containing nucleoside triphosphate hydrolases superfamily protein	15	7	7	1	626	69,5	8,73	0,001	9	4	8	0,000	14	5	12		0				0				0				0
Master Protein	AT5G65720	nitrogen fixation S (NIFS)-like 1	15	4	4	1	453	50,3	6,99	0,001	4	1	1	0,000	11	3	4	0,001	10	3	3	0,003	3	1	1	0,003	3	1	1	0,011	4	1	1
Master Protein	AT2G44530	Phosphoribosyltransferase family protein	14	7	2	1	394	42,6	7,15	0,001	11	4	4	0,000	8	2	2	0,000	10	5	6	0,000	10	5	5	0,000	10	4	6	0,000	10	5	8
Master Protein	AT3G11130	Clathrin, heavy chain	14	19	2	1	1705	193,1	5,40	0,000	9	12	23	0,000	9,8533724340176	11	32	0,000	6	8	9	0,000	6	7	9	0,000	2	5	5	0,000	0,821114369501466	2	2
Master Protein	AT2G21130	Cyclophilin-like peptidyl-prolyl cis-trans isomerase family protein	14	2	2	1	174	18,5	8,16		0				0			0,003	8	1	1	0,000	14	2	2	0,000	8	1	1	0,017	14	2	2
Master Protein	AT4G02450	HSP20-like chaperones superfamily protein	14	4	4	1	241	25,5	4,54		0				0			0,001	9	2	3	0,000	7	2	2	0,000	11	3	3	0,000	13	3	5
Master Protein	AT4G32840	phosphofructokinase 6	14	6	2	1	462	50,8	7,08	0,010	2	1	1	0,004	4	1	1	0,000	14	5	5	0,000	14	5	6	0,000	9	4	8	0,000	14	6	8
Master Protein	AT1G75330	ornithine carbamoyltransferase	14	2	2	1	375	41,0	7,56	0,010	8,8	1	1		0				0				0			0,012	6	1	1	0,017	6	1	1
Master Protein	AT4G33910	2-oxoglutarate (2OG) and Fe(II)-dependent oxygenase superfamily protein	14	2	2	1	288	32,3	8,28	0,010	6	1	1		0				0			0,012	7	1	1		0				0
Master Protein	AT1G29060	Target SNARE coiled-coil domain protein	14	1	1	1	134	15,1	9,45		0			0,039	14	1	1		0				0				0				0
Master Protein	AT1G04510	MOS4-associated complex 3A	14	5	5	1	523	56,8	6,64	0,001	8	3	5	0,001	3	1	1	0,000	6	2	2	0,012	6	2	2		0			0,017	2	1	1
Master Protein	AT2G30110	ubiquitin-activating enzyme 1	14	12	10	1	1080	120,2	5,27	0,001	10,462962962963	7	7	0,000	5	4	5	0,000	2	2	2	0,000	6,2037037037037	5	5	0,003	1,2962962962963	1	1		0
Master Protein	AT5G48230	acetoacetyl-CoA thiolase 2	14	3	3	1	403	41,4	6,89	0,001	6	1	1	0,000	11	2	4	0,011	3,2258064516129	1	1		0			0,012	6	1	1		0
Master Protein	AT5G57350	H(+)-ATPase 3 ; H(+)-ATPase 3	14	11	1	1	949	104,4	7,18	0,000	13	9	10	0,000	9	7	16	0,000	3	2	2	0,000	4	4	4	0,000	3	3	3	0,002	1	1	1
Master Protein	AT2G21970	stress enhanced protein 2	14	1	1	1	202	22,0	5,15		0				0				0			0,012	14	1	1		0				0
Master Protein	AT1G76300	snRNP core protein SMD3	14,84375	2	1	1	128	13,8	10,21	0,001	7,8125	1	2	0,002	7,8125	1	1	0,003	7,8125	1	1		0			0,012	7,8125	1	1	0,017	14,84375	2	2
Master Protein	AT3G13870	Root hair defective 3 GTP-binding protein (RHD3)	14	7	7	1	802	89,0	5,57	0,000	5	2	4	0,000	7	3	4	0,011	1	1	1	0,012	3	2	2	0,003	1	1	1	0,002	1	1	1
Master Protein	AT5G22770	alpha-adaptin ; alpha-adaptin ; alpha-adaptin	14	13	2	1	1012	112,1	6,23	0,000	12	9	15	0,000	7	5	9	0,000	10	8	8	0,000	8	5	6	0,012	1	1	1	0,014	1	1	1
Master Protein	AT5G11200	DEAD/DEAH box RNA helicase family protein	14	5	5	1	486	55,4	5,92	0,001	12	4	5	0,000	3	1	2	0,001	5	2	2	0,002	8	2	3	0,000	5	2	2	0,002	6,5843621399177	2	3
Master Protein	AT4G18060	SH3 domain-containing protein	14	4	4	1	351	39,5	6,87	0,006	7	2	2		0			0,007	7	2	2	0,010	3,7037037037037	1	1		0				0
Master Protein	AT3G14990	Class I glutamine amidotransferase-like superfamily protein	14	3	3	1	392	41,8	5,41	0,010	7	1	1		0			0,011	4	1	1	0,010	10	2	2	0,003	6	2	2	0,008	6	2	2
Master Protein	AT3G53500	RNA-binding (RRM/RBD/RNP motifs) family protein with retrovirus zinc finger-like domain	14	5	4	1	284	31,8	10,23	0,000	14	3	16	0,000	10	4	12	0,000	4	1	7	0,000	12	3	11	0,012	4	1	1	0,014	4	1	1
Master Protein	AT3G58840	Tropomyosin-related ; Tropomyosin-related	14	4	4	1	318	36,6	4,89		0				0			0,011	11	2	2	0,012	5	1	1		0			0,008	7	2	2
Master Protein	AT2G19870	tRNA/rRNA methyltransferase (SpoU) family protein	14	4	4	1	589	65,5	8,40	0,006	7	2	2		0			0,011	2	1	1	0,012	7	2	3	0,012	6	2	2	0,017	5	1	1
Master Protein	AT1G17720	Protein phosphatase 2A, regulatory subunit PR55	14	5	4	1	501	56,2	5,82	0,006	9	3	4	0,010	6,187624750499	2	2		0				0			0,003	1	1	1		0
Master Protein	AT1G71840	transducin family protein / WD-40 repeat family protein	14	4	4	1	407	43,8	4,53	0,003	10	3	3	0,015	4	1	1		0				0				0				0
Master Protein	AT2G43090	Aconitase/3-isopropylmalate dehydratase protein	14	2	2	1	251	26,8	6,77	0,001	6	1	1		0			0,000	14	2	2	0,000	14	2	3	0,000	14	2	2	0,000	6	1	1
Master Protein	AT5G58210	hydroxyproline-rich glycoprotein family protein ; hydroxyproline-rich glycoprotein family protein ; hydroxyproline-rich glycoprotein family protein ; hydroxyproline-rich glycoprotein family protein	14	2	2	1	380	40,8	5,10	0,009	14	2	3		0				0			0,012	7	1	1	0,012	7	1	1	0,017	7	1	1
Master Protein	AT2G38670	phosphorylethanolamine cytidylyltransferase 1	14	4	4	1	421	46,9	7,61	0,001	10	2	2	0,000	11	2	3		0				0				0			0,000	3	2	2
Master Protein	AT3G48710	DEK domain-containing chromatin associated protein	14	5	5	1	462	52,0	8,73	0,002	14	5	6	0,002	7	2	2		0				0				0				0
Master Protein	AT3G06300	P4H isoform 2	14	4	3	1	299	33,0	6,35	0,001	14	3	4		0			0,011	4	1	1	0,003	10	3	3	0,012	5	1	1	0,002	10	2	3
Master Protein	AT4G21105	cytochrome-c oxidases;electron carriers	14	1	1	1	68	7,7	9,91	0,006	14	1	2		0			0,004	14	1	1	0,010	14	1	1	0,004	14	1	2	0,005	14	1	2
Master Protein	AT4G37830	cytochrome c oxidase-related	14	1	1	1	102	11,2	9,09	0,001	14	1	4	0,000	14	1	2	0,003	14	1	1		0			0,003	14	1	2	0,008	14	1	1
Master Protein	AT5G16290	VALINE-TOLERANT 1 ; VALINE-TOLERANT 1	14	5	5	1	477	52,3	7,28	0,001	7	2	2	0,002	5	2	2	0,011	6	2	2	0,002	5	2	3	0,003	3	1	1		0
Master Protein	AT3G20550	SMAD/FHA domain-containing protein	14	3	3	1	314	36,9	9,42	0,001	14	3	3		0			0,003	8,9171974522293	2	3	0,001	8,9171974522293	2	2		0				0
Master Protein	AT1G80070	Pre-mRNA-processing-splicing factor	14	29	29	1	2359	275,3	8,79	0,000	5	9	12	0,000	6	11	14	0,000	5	13	15	0,000	8	18	25	0,000	4,6206019499788	11	16	0,000	6	11	16
Master Protein	AT1G08450	calreticulin 3	14,622641509434	4	4	1	424	49,8	6,13		0			0,005	9	2	2	0,003	2	1	1	0,012	2	1	1		0				0
Master Protein	AT1G21630	Calcium-binding EF hand family protein	14	10	10	1	1247	135,3	5,81	0,001	9	5	5	0,002	5	2	2	0,001	10	7	8	0,002	9	6	8	0,012	3	2	2	0,003	6	5	5
Master Protein	AT2G07725	Ribosomal L5P family protein ; ribosomal protein L5	14	2	2	1	185	21,1	6,39	0,006	14	2	2	0,002	10	1	2	0,003	4	1	1	0,001	4	1	2	0,000	4	1	2	0,002	4	1	2
Master Protein	AT3G54230	suppressor of abi3-5	14	8	8	1	1008	112,6	7,34	0,001	5,8531746031746	3	3	0,000	4	3	3	0,001	3	3	3	0,002	7	4	4		0				0
Master Protein	AT5G65630	global transcription factor group E7	14	4	4	1	590	65,0	6,74	0,002	11	3	3	0,003	4	1	1	0,011	3	1	1	0,009	7	2	2		0				0
Master Protein	AT5G47870	FUNCTIONS IN: molecular_function unknown; INVOLVED IN: biological_process unknown; LOCATED IN: chloroplast; EXPRESSED IN: 22 plant structures; EXPRESSED DURING: 13 growth stages; BEST Arabidopsis thaliana protein match is: cobalt ion binding (TAIR:AT1G71310.1); Has 1807 Blast hits to 1807 proteins in 277 species: Archae - 0; Bacteria - 0; Metazoa - 736; Fungi - 347; Plants - 385; Viruses - 0; Oth…	14,572864321608	1	1	1	199	21,4	8,18	0,010	14,572864321608	1	1		0				0				0				0				0
Master Protein	AT4G36680	Tetratricopeptide repeat (TPR)-like superfamily protein	14	5	5	1	412	46,5	9,09	0,001	9	3	3	0,002	2,9126213592233	1	2	0,000	12,621359223301	4	4	0,001	12,621359223301	4	4	0,003	1	1	1	0,000	8,7378640776699	3	3
Master Protein	AT4G00390	DNA-binding storekeeper protein-related transcriptional regulator	14	4	3	1	364	39,2	6,28	0,001	7	2	3		0			0,001	7	2	2	0,000	7	2	2	0,003	7	2	3	0,008	3	1	1
Master Protein	AT1G07360	CCCH-type zinc fingerfamily protein with RNA-binding domain	14	4	4	1	481	53,6	7,47	0,001	8	3	3	0,001	9	2	2	0,003	2	1	1	0,002	3	1	1		0				0
Master Protein	AT3G08910	DNAJ heat shock family protein	14	2	2	1	323	35,8	9,23	0,009	14	2	3	0,002	6	1	2	0,011	14	2	2	0,009	6	1	2		0				0
Master Protein	AT1G52380	NUP50 (Nucleoporin 50 kDa) protein	14	6	6	1	440	46,6	4,92	0,001	14	5	7	0,000	10	3	3	0,000	7	2	2	0,001	11	3	3		0				0
Master Protein	AT3G22380	time for coffee	14	12	12	1	1555	164,8	9,69	0,000	9	8	12	0,000	6	4	5	0,001	4	4	4	0,002	3	3	3	0,012	1	1	1	0,008	2	2	2
Master Protein	AT1G61250	secretory carrier 3	14	3	3	1	289	32,6	8,73	0,010	6	1	1	0,000	14	3	5	0,001	7	2	2	0,012	11	2	2	0,009	5	1	1		0
Master Protein	AT3G15180	ARM repeat superfamily protein	14,519056261343	4	4	1	551	60,1	5,45	0,000	7	3	7	0,000	12	3	7	0,000	11	3	4	0,000	4	2	5	0,000	2	1	1	0,000	2	1	1
Master Protein	AT5G02740	Ribosomal protein S24e family protein	14	2	2	1	228	25,2	9,77	0,001	14	2	4	0,002	9	1	1	0,011	9	1	2		0				0				0
Master Protein	AT3G56720	unknown protein; FUNCTIONS IN: molecular_function unknown; INVOLVED IN: biological_process unknown; LOCATED IN: cellular_component unknown; EXPRESSED IN: 24 plant structures; EXPRESSED DURING: 15 growth stages.	14	4	4	1	387	44,0	9,39	0,004	10,594315245478	3	3		0			0,001	11	3	4	0,002	7	2	2		0				0
Master Protein	AT1G79200	unknown protein; Has 30201 Blast hits to 17322 proteins in 780 species: Archae - 12; Bacteria - 1396; Metazoa - 17338; Fungi - 3422; Plants - 5037; Viruses - 0; Other Eukaryotes - 2996 (source: NCBI BLink).	14	3	3	1	159	19,1	9,99	0,003	14	3	3	0,001	7	1	1		0			0,001	13	2	2	0,009	6	1	1		0
Master Protein	AT3G55610	delta 1-pyrroline-5-carboxylate synthase 2	14	6	6	1	726	78,8	6,81	0,001	8	4	5	0,001	5	2	2		0				0			0,012	2	1	1		0
Master Protein	AT5G49880	mitotic checkpoint family protein	14	7	7	1	726	82,4	5,60	0,001	4	2	2	0,000	9	4	4	0,011	2	1	1	0,001	7	3	3		0				0
Master Protein	AT4G27000	RNA-binding (RRM/RBD/RNP motifs) family protein	14	5	5	1	415	44,9	5,90	0,000	10	4	5	0,002	5	1	1	0,011	4	1	1		0			0,000	2	1	1	0,000	2	1	1
Master Protein	AT3G45190	SIT4 phosphatase-associated family protein	14	9	9	1	789	87,6	4,55	0,000	6,4638783269962	5	9	0,000	8	4	6	0,002	6	4	6	0,002	9	5	5	0,004	3	2	3	0,000	1	1	1
Master Protein	AT2G40620	Basic-leucine zipper (bZIP) transcription factor family protein	14,441416893733	3	3	1	367	40,6	6,52	0,001	4	1	1		0			0,003	9	2	2	0,010	5	1	1		0				0
Master Protein	AT1G21190	Small nuclear ribonucleoprotein family protein	14	2	2	1	97	11,2	4,88	0,001	12	1	2	0,002	12	1	1	0,001	14	2	3	0,001	14	2	3	0,004	12	1	1	0,004	12	1	1
Master Protein	AT4G10450	Ribosomal protein L6 family	14	3	1	1	194	22,0	9,50	0,000	14	3	14	0,000	14	3	24	0,000	5	2	3	0,000	5	2	6	0,000	5	2	10	0,000	5	2	10
Master Protein	AT1G79730	hydroxyproline-rich glycoprotein family protein	14	5	5	1	589	67,3	8,78	0,001	10	4	7	0,016	3	1	1	0,001	4	2	3	0,001	4	2	2	0,007	6,7911714770798	3	3		0
Master Protein	AT3G07300	NagB/RpiA/CoA transferase-like superfamily protein	14	6	6	1	409	43,8	6,00	0,006	3	1	1	0,002	3	1	1	0,001	10	4	6	0,002	12	5	6	0,007	5	2	2	0,017	5	2	2
Master Protein	AT2G44200	CBF1-interacting co-repressor CIR, N-terminal;Pre-mRNA splicing factor	14	4	4	1	493	57,8	9,51	0,000	10	3	3	0,011	3	1	1	0,001	10	3	3	0,003	8	2	2	0,012	2	1	1		0
Master Protein	AT5G14030	translocon-associated protein beta (TRAPB) family protein ; translocon-associated protein beta (TRAPB) family protein ; translocon-associated protein beta (TRAPB) family protein ; translocon-associated protein beta (TRAPB) family protein	14	1	1	1	195	21,1	9,66		0			0,000	14	1	2		0				0				0				0
Master Protein	AT4G14300	RNA-binding (RRM/RBD/RNP motifs) family protein	14	3	3	1	411	42,3	5,90	0,003	8	2	3	0,002	4	1	1	0,003	9,7323600973236	2	2	0,012	5	1	1		0			0,017	5	1	1
Master Protein	AT1G74020	strictosidine synthase 2	14	3	3	1	335	35,3	5,81	0,001	14	3	6	0,001	6	1	1		0				0				0				0
Master Protein	AT2G38700	mevalonate diphosphate decarboxylase 1	14	3	3	1	412	45,6	6,80	0,007	3	1	1		0				0			0,009	10	2	2		0			0,017	5	1	1
Master Protein	AT4G26600	S-adenosyl-L-methionine-dependent methyltransferases superfamily protein	14	9	6	1	671	75,5	5,99	0,001	9	6	8	0,000	3	2	5		0				0			0,012	3	2	2		0
Master Protein	AT3G59820	LETM1-like protein	14	6	6	1	755	85,7	6,71	0,002	4	2	2	0,000	8	3	4	0,006	4	2	2	0,003	4,7682119205298	2	2	0,012	1	1	1	0,017	1	1	1
Master Protein	AT5G12240	unknown protein; Has 1807 Blast hits to 1807 proteins in 277 species: Archae - 0; Bacteria - 0; Metazoa - 736; Fungi - 347; Plants - 385; Viruses - 0; Other Eukaryotes - 339 (source: NCBI BLink).	14	3	3	1	168	19,4	7,83	0,000	5	1	5	0,000	14	3	6	0,000	13	2	5	0,001	14	3	5	0,000	13	2	4	0,000	13	2	3
Master Protein	AT4G36750	Quinone reductase family protein	14	2	2	1	273	28,7	5,34	0,002	5	1	1	0,002	8	1	1	0,003	5	1	1	0,002	5	1	1		0				0
Master Protein	AT1G60770	Tetratricopeptide repeat (TPR)-like superfamily protein	14	8	8	1	491	55,9	8,85	0,006	4,4806517311609	2	2		0			0,000	6	3	3	0,000	7	4	5	0,000	12	7	8	0,000	9	6	6
Master Protein	AT1G33980	Smg-4/UPF3 family protein	14	4	4	1	484	54,0	10,10	0,010	10	2	2	0,002	10	3	3		0				0				0				0
Master Protein	AT5G18420	unknown protein; FUNCTIONS IN: molecular_function unknown; INVOLVED IN: biological_process unknown; LOCATED IN: cellular_component unknown; EXPRESSED IN: 25 plant structures; EXPRESSED DURING: 15 growth stages; CONTAINS InterPro DOMAIN/s: Protein of unknown function DUF2363 (InterPro:IPR019312); Has 233 Blast hits to 233 proteins in 86 species: Archae - 0; Bacteria - 0; Metazoa - 106; Fungi - 2; …	14	3	3	1	442	50,4	5,33	0,001	14	3	3	0,000	4	1	1		0				0				0				0
Master Protein	AT1G61990	Mitochondrial transcription termination factor family protein	14	4	4	1	414	46,2	9,64	0,001	14	3	4	0,000	10	3	6		0				0				0				0
Master Protein	AT5G39220	alpha/beta-Hydrolases superfamily protein	14	1	1	1	330	36,8	8,22	0,010	14	1	1		0				0				0				0				0
Master Protein	AT5G04130	DNA GYRASE B2	14,207650273224	6	4	1	732	81,0	8,72	0,000	10	5	7	0,000	6,4207650273224	3	7	0,003	3	2	2	0,002	7	3	3	0,009	1	1	1		0
Master Protein	AT5G59610	Chaperone DnaJ-domain superfamily protein	14	2	2	1	268	30,2	6,58	0,003	14	2	3		0				0			0,009	7	1	2		0				0
Master Protein	AT4G00200	AT hook motif DNA-binding family protein	14	3	3	1	318	33,1	9,44	0,007	5	1	1	0,000	8	2	2	0,011	5	1	1	0,012	5	1	1		0			0,006	4	1	1
Master Protein	AT2G37230	Tetratricopeptide repeat (TPR)-like superfamily protein	14	8	8	1	757	85,7	8,78	0,001	5	3	4	0,002	1	1	1	0,000	3	2	2	0,002	3	2	2	0,000	7	5	5	0,000	6	4	6
Master Protein	AT1G70180	Sterile alpha motif (SAM) domain-containing protein	14	6	6	1	460	50,7	11,49	0,000	10	4	4	0,000	11,304347826087	4	5	0,004	3	2	2	0,000	2	1	1		0			0,017	2	1	1
Master Protein	AT2G18070	unknown protein; BEST Arabidopsis thaliana protein match is: Protein of unknown function DUF2359, transmembrane (TAIR:AT1G23170.2); Has 27 Blast hits to 27 proteins in 2 species: Archae - 0; Bacteria - 0; Metazoa - 0; Fungi - 0; Plants - 27; Viruses - 0; Other Eukaryotes - 0 (source: NCBI BLink).	14	1	1	1	156	18,0	9,69		0				0			0,011	14	1	1		0				0				0
Master Protein	AT5G19760	Mitochondrial substrate carrier family protein	14	4	4	1	298	31,9	9,23	0,006	4	1	1	0,003	6	1	1	0,001	4	1	1	0,010	4	1	1		0			0,008	3	1	1
Master Protein	AT5G22370	P-loop containing nucleoside triphosphate hydrolases superfamily protein ; P-loop containing nucleoside triphosphate hydrolases superfamily protein	14	1	1	1	298	33,5	4,91	0,010	14	1	2		0				0				0				0				0
Master Protein	AT3G20650	mRNA capping enzyme family protein	14	4	4	1	370	42,2	6,23	0,000	10	3	6	0,019	5	1	1		0			0,003	7	2	2		0			0,014	4	1	1
Master Protein	AT2G32730	26S proteasome regulatory complex, non-ATPase subcomplex, Rpn2/Psmd1 subunit	14	11	10	1	1004	108,9	5,39	0,000	7	6	14	0,000	8	5	10	0,000	6	6	9	0,000	9	8	16	0,000	5	5	7	0,000	5	5	6
Master Protein	AT1G03350	BSD domain-containing protein	14	3	3	1	470	51,9	4,36	0,008	5	1	2	0,030	11	2	2		0			0,012	2	1	1		0				0
Master Protein	AT1G80620	S15/NS1, RNA-binding protein	14	6	6	1	414	47,4	9,58		0			0,000	7,2463768115942	2	2	0,003	5	3	3	0,003	8	3	3	0,007	5	2	2	0,000	9	4	4
Master Protein	AT4G33070	Thiamine pyrophosphate dependent pyruvate decarboxylase family protein	14,003294892916	7	6	1	607	66,2	6,06	0,000	8	3	12	0,000	9	3	23	0,000	9	4	6	0,000	9	4	8	0,008	3	1	1	0,003	5	2	2
Master Protein	AT5G27600	long-chain acyl-CoA synthetase 7	14	7	7	1	700	77,3	6,60	0,002	2	1	3	0,000	5	2	6	0,001	9	4	4	0,000	7	3	5	0,004	3	2	2	0,003	6	3	3
Master Protein	AT5G25070	unknown protein; FUNCTIONS IN: molecular_function unknown; INVOLVED IN: biological_process unknown; LOCATED IN: cellular_component unknown; EXPRESSED IN: 23 plant structures; EXPRESSED DURING: 13 growth stages; Has 1807 Blast hits to 1807 proteins in 277 species: Archae - 0; Bacteria - 0; Metazoa - 736; Fungi - 347; Plants - 385; Viruses - 0; Other Eukaryotes - 339 (source: NCBI BLink).	13	6	6	1	736	82,1	4,70	0,010	3	2	2	0,002	2	1	1		0			0,002	8	3	3		0			0,017	1	1	1
Master Protein	AT3G44330	INVOLVED IN: protein processing; LOCATED IN: mitochondrion, endoplasmic reticulum, plasma membrane, vacuole; EXPRESSED IN: 25 plant structures; EXPRESSED DURING: 13 growth stages; CONTAINS InterPro DOMAIN/s: Nicalin (InterPro:IPR016574), EF-Hand 1, calcium-binding site (InterPro:IPR018247), Nicastrin (InterPro:IPR008710); Has 245 Blast hits to 243 proteins in 99 species: Archae - 6; Bacteria - 10…	13	6	6	1	565	62,2	6,42	0,001	4	2	2	0,000	6,3716814159292	2	4	0,009	1	1	1	0,000	10	5	5	0,004	3	2	2	0,002	5	3	4
Master Protein	ATCG00780	ribosomal protein L14	13	1	1	1	122	13,6	9,29		0				0				0				0				0			0,010	13	1	1
Master Protein	AT5G01380	Homeodomain-like superfamily protein	13	3	3	1	323	38,2	6,55	0,001	9	2	2	0,001	5	1	2		0			0,009	4,3343653250774	1	1		0				0
Master Protein	AT1G69410	eukaryotic elongation factor 5A-3	13	2	2	1	158	17,2	5,94		0				0				0			0,010	7	1	1	0,000	13	2	3	0,003	6	1	2
Master Protein	AT3G15000	cobalt ion binding	13	6	6	1	395	42,8	9,33	0,000	13	6	24	0,000	6	2	8	0,000	12	4	7	0,000	12	4	7	0,000	12	4	7	0,000	12	4	7
Master Protein	AT5G59320	lipid transfer protein 3	13	1	1	1	115	11,7	8,65	0,010	13	1	1		0				0			0,003	13	1	1	0,000	13	1	1	0,000	13	1	1
Master Protein	AT5G12320	ankyrin repeat family protein	13	2	2	1	144	15,7	4,63	0,010	13	1	1	0,038	13	1	1		0				0				0			0,005	5	1	1
Master Protein	AT1G72550	tRNA synthetase beta subunit family protein	13	4	4	1	598	67,5	5,30	0,001	9	2	2	0,001	8	2	3	0,003	1	1	1	0,000	7	2	2		0			0,006	1	1	1
Master Protein	AT3G05020	acyl carrier protein 1	13	1	1	1	137	15,0	7,14	0,000	13	1	9	0,000	13	1	8	0,008	13	1	1	0,003	13	1	1	0,010	13	1	1	0,003	13	1	2
Master Protein	AT1G51510	RNA-binding (RRM/RBD/RNP motifs) family protein	13	3	3	1	202	22,4	5,30	0,001	7	1	6	0,005	4	1	1	0,003	9	2	3	0,002	9	2	5	0,009	7	1	2	0,010	7	1	2
Master Protein	AT5G66280	GDP-D-mannose 4,6-dehydratase 1	13	3	1	1	361	40,8	7,11	0,000	10	2	8	0,000	10	2	11	0,001	10	2	3	0,001	3	1	3	0,012	3	1	1		0
Master Protein	AT4G35470	plant intracellular ras group-related LRR 4	13	5	5	1	549	61,0	5,67	0,009	3,4608378870674	1	1	0,002	5	2	2	0,011	2	1	1	0,002	2	1	1	0,011	2	1	1		0
Master Protein	AT5G64430	Octicosapeptide/Phox/Bem1p family protein	13	3	3	1	513	56,4	5,94	0,009	10,916179337232	2	2	0,021	5	1	1	0,011	2	1	1	0,012	5	1	1		0				0
Master Protein	AT3G29320	Glycosyl transferase, family 35	13	9	9	1	962	108,5	5,47	0,001	9	6	7	0,000	4	2	2	0,002	3	2	2	0,002	4	4	4	0,003	5,1975051975052	3	3	0,017	2,7027027027027	1	1
Master Protein	AT5G59210	myosin heavy chain-related	13	6	6	1	434	48,9	5,40	0,001	7,6036866359447	2	3	0,000	7	3	4	0,011	3,2258064516129	2	2	0,001	4	2	3	0,003	2	1	1	0,008	10	3	3
Master Protein	AT4G20030	RNA-binding (RRM/RBD/RNP motifs) family protein	13	1	1	1	152	17,4	6,79	0,010	13	1	1		0				0				0				0				0
Master Protein	AT3G56850	ABA-responsive element binding protein 3	13	3	3	1	297	32,4	9,33	0,003	5	1	1	0,002	5	1	1	0,011	8	2	2		0				0				0
Master Protein	AT5G08565	Transcription initiation Spt4-like protein	13	1	1	1	116	13,4	7,68	0,001	13	1	2		0				0			0,002	13	1	1		0				0
Master Protein	AT2G24090	Ribosomal protein L35	13	2	2	1	145	16,1	11,84		0				0				0				0			0,009	13	1	1	0,017	9,6551724137931	1	1
Master Protein	AT4G11600	glutathione peroxidase 6	13	3	2	1	232	25,6	9,35		0				0			0,001	8	2	3	0,002	8	2	2	0,007	13	3	3		0
Master Protein	AT3G13222	GBF-interacting protein 1	13	4	4	1	567	61,8	6,19	0,010	11	3	3	0,002	3,7037037037037	1	1	0,007	7	2	2	0,012	6	2	2	0,009	3	1	1		0
Master Protein	AT1G80670	Transducin/WD40 repeat-like superfamily protein	13	3	3	1	349	38,2	8,37	0,000	13	3	6	0,000	13	3	7	0,003	8	2	3	0,002	8	2	2		0			0,017	4	1	1
Master Protein	AT2G22400	S-adenosyl-L-methionine-dependent methyltransferases superfamily protein	13	6	6	1	808	89,8	6,06	0,003	5	2	3	0,000	4,7029702970297	2	3		0			0,012	3	2	2	0,012	4	2	2		0
Master Protein	AT5G61840	Exostosin family protein	13	3	3	1	415	47,2	7,18	0,009	5	1	1	0,000	13	3	5	0,011	5	1	1	0,009	5	1	1	0,012	9	2	2	0,017	3	1	1
Master Protein	AT5G12190	RNA-binding (RRM/RBD/RNP motifs) family protein	13	1	1	1	124	14,4	9,35		0			0,004	13	1	1		0				0				0				0
Master Protein	AT4G04040	Phosphofructokinase family protein	13	7	4	1	569	62,7	5,60	0,001	6	3	6	0,000	4	2	2	0,000	11	5	5	0,000	13	6	7	0,009	2	1	1	0,010	2	1	1
Master Protein	AT4G05450	mitochondrial ferredoxin 1	13	2	1	1	197	21,8	5,17		0			0,010	7	1	1	0,001	13	2	3	0,001	13	2	2	0,009	13	2	2	0,017	6	1	1
Master Protein	AT4G21090	MITOCHONDRIAL FERREDOXIN 2 ; MITOCHONDRIAL FERREDOXIN 2 ; MITOCHONDRIAL FERREDOXIN 2	13	2	1	1	197	22,1	6,86		0				0			0,001	13	2	3	0,002	6	1	1	0,012	6	1	1	0,017	6	1	1
Master Protein	P04264	Keratin, type II cytoskeletal 1 (Cytokeratin 1) (K1) (CK 1) (67 kDa cytokeratin) (Hair alpha protein) - Homo sapiens (Human).	13	5	5	1	643	65,8	8,12		0			0,001	3,1104199066874	2	2	0,000	7	2	2	0,002	5,7542768273717	2	2		0			0,005	6	2	2
Master Protein	AT5G57860	Ubiquitin-like superfamily protein ; Ubiquitin-like superfamily protein ; Ubiquitin-like superfamily protein	13	1	1	1	95	10,9	4,68		0				0				0				0			0,010	13	1	1		0
Master Protein	AT4G13780	methionine--tRNA ligase, putative / methionyl-tRNA synthetase, putative / MetRS, putative	13	6	6	1	797	89,8	7,01	0,000	8	4	7	0,000	6	3	3	0,001	3	2	2	0,001	2	1	2	0,000	7	4	10	0,000	11	5	7
Master Protein	AT1G50140	P-loop containing nucleoside triphosphate hydrolases superfamily protein	13	12	7	1	1003	113,2	6,51	0,001	5	4	6	0,000	8	6	8	0,000	2	3	3	0,001	3	3	3	0,003	2	2	2		0
Master Protein	AT2G03640	Nuclear transport factor 2 (NTF2) family protein with RNA binding (RRM-RBD-RNP motifs) domain	13	3	3	1	454	49,6	9,22	0,000	13	3	5	0,000	7	1	2	0,003	3	1	1		0				0				0
Master Protein	AT5G52240	membrane steroid binding protein 1	13	1	1	1	220	24,4	4,74	0,007	13	1	2		0				0			0,002	13	1	1		0				0
Master Protein	AT5G58787	RING/U-box superfamily protein	13	1	1	1	242	28,1	7,55		0			0,052	13	1	1		0				0				0				0
Master Protein	AT2G36930	zinc finger (C2H2 type) family protein	13	1	1	1	198	22,6	9,50	0,010	13	1	1	0,048	13	1	1		0				0				0				0
Master Protein	AT4G12400	stress-inducible protein, putative	13	7	6	1	558	63,7	6,32	0,000	11	6	15		0			0,001	4	2	2	0,002	7	3	3	0,003	1	1	1	0,000	1	1	3
Master Protein	AT4G32520	serine hydroxymethyltransferase 3 ; serine hydroxymethyltransferase 3	13	5	5	1	529	57,9	8,88	0,002	5	2	2	0,002	3	1	1	0,011	3	1	1	0,010	5,4820415879017	2	2	0,007	5,2930056710775	2	2	0,017	6	2	2
Master Protein	AT4G38810	Calcium-binding EF-hand family protein	13,6	2	2	1	375	41,1	4,63	0,001	8	1	1	0,001	13,6	2	3		0				0				0				0
Master Protein	AT2G47250	RNA helicase family protein	13	7	2	1	729	82,6	7,31	0,000	10	6	11	0,000	7	4	12	0,003	3	2	2	0,009	2	1	1		0				0
Master Protein	AT4G20150	unknown protein; FUNCTIONS IN: molecular_function unknown; INVOLVED IN: biological_process unknown; LOCATED IN: mitochondrion, plasma membrane, mitochondrial respiratory chain complex I, respiratory chain complex I; EXPRESSED IN: 24 plant structures; EXPRESSED DURING: 15 growth stages; Has 30201 Blast hits to 17322 proteins in 780 species: Archae - 12; Bacteria - 1396; Metazoa - 17338; Fungi - 34…	13	1	1	1	81	9,2	8,51		0				0			0,000	13	1	2	0,002	13	1	2		0				0
Master Protein	AT5G63840	Glycosyl hydrolases family 31 protein	13	7	7	1	921	104,2	6,27	0,001	9	5	5	0,000	3	2	2	0,011	1	1	1	0,012	3	2	2	0,012	1	1	1		0
Master Protein	AT5G48810	cytochrome B5 isoform D	13	1	1	1	140	15,1	5,14	0,001	13	1	1	0,000	13	1	1		0			0,012	13	1	1		0				0
Master Protein	AT1G64550	general control non-repressible 3	13	7	7	1	715	79,6	6,07	0,000	13	7	8	0,002	1	1	1	0,011	2,0979020979021	1	1		0				0				0
Master Protein	AT3G62940	Cysteine proteinases superfamily protein ; Cysteine proteinases superfamily protein	13	3	3	1	332	37,3	7,34	0,001	9	2	2		0			0,003	3	1	1	0,001	7	2	2		0			0,017	3	1	1
Master Protein	AT5G20600	FUNCTIONS IN: molecular_function unknown; INVOLVED IN: rRNA processing; LOCATED IN: preribosome, small subunit precursor; EXPRESSED IN: 22 plant structures; EXPRESSED DURING: 13 growth stages; CONTAINS InterPro DOMAIN/s: Nucleolar, Nop52 (InterPro:IPR010301); Has 543 Blast hits to 530 proteins in 201 species: Archae - 0; Bacteria - 10; Metazoa - 211; Fungi - 164; Plants - 46; Viruses - 0; Other E…	13	4	4	1	532	60,0	9,50	0,010	2	1	1	0,023	8	2	2		0				0				0			0,017	2	1	1
Master Protein	AT5G23890	LOCATED IN: mitochondrion, chloroplast thylakoid membrane, chloroplast, plastid, chloroplast envelope; EXPRESSED IN: 24 plant structures; EXPRESSED DURING: 14 growth stages; CONTAINS InterPro DOMAIN/s: S-layer homology domain (InterPro:IPR001119); BEST Arabidopsis thaliana protein match is: unknown protein (TAIR:AT5G52410.2); Has 1807 Blast hits to 1807 proteins in 277 species: Archae - 0; Bacter…	13	11	11	1	946	103,9	4,69	0,000	4,7568710359408	4	4	0,000	2	2	3	0,000	8	6	7	0,000	6	6	7	0,000	4,0169133192389	3	3	0,000	4,0169133192389	4	5
Master Protein	AT1G24280	glucose-6-phosphate dehydrogenase 3	13	8	2	1	599	67,3	7,18	0,000	13	8	10	0,000	3	2	3	0,003	6	3	3	0,000	5	4	5	0,003	3	3	3	0,000	5	3	3
Master Protein	AT3G55220	Cleavage and polyadenylation specificity factor (CPSF) A subunit protein ; Cleavage and polyadenylation specificity factor (CPSF) A subunit protein	13	18	18	1	1214	134,9	5,54	0,000	9	11	23	0,000	10	11	29	0,000	6	9	10	0,001	3	6	8	0,000	8	10	13	0,000	6	9	12
Master Protein	AT2G17630	Pyridoxal phosphate (PLP)-dependent transferases superfamily protein	13	4	1	1	422	46,6	8,06	0,001	10	3	4	0,001	9	3	3		0				0			0,007	5	2	2	0,005	3,3175355450237	1	1
Master Protein	AT3G01120	Pyridoxal phosphate (PLP)-dependent transferases superfamily protein	13	5	5	1	563	59,9	6,87	0,001	10	4	5	0,000	13	5	6		0			0,012	3	1	1		0				0
Master Protein	AT3G09670	Tudor/PWWP/MBT superfamily protein ; Tudor/PWWP/MBT superfamily protein	13	6	6	1	726	79,2	5,52	0,000	12	5	8	0,000	2	1	4	0,011	2	1	1	0,002	6	3	3		0			0,017	2	1	1
Master Protein	AT2G20280	Zinc finger C-x8-C-x5-C-x3-H type family protein	13	5	5	1	371	42,4	5,05	0,001	13	5	6	0,004	5	2	2	0,003	6	2	3	0,002	3	1	1	0,003	3	1	1	0,002	6	2	2
Master Protein	AT1G02930	glutathione S-transferase 6 ; glutathione S-transferase 6	13	3	3	1	208	23,5	6,23	0,001	4	1	1	0,000	7	1	1		0			0,012	7	1	1	0,012	6,25	1	1		0
Master Protein	AT5G62390	BCL-2-associated athanogene 7	13	7	7	1	446	51,5	9,26	0,000	11	4	12	0,000	8	4	15	0,001	8	3	7	0,000	10	3	4	0,009	13	4	6	0,007	6	2	2
Master Protein	AT5G67380	casein kinase alpha 1	13	3	1	1	409	47,6	7,99	0,000	13	3	4	0,000	3	1	2	0,011	3	1	1	0,003	5	1	1		0				0
Master Protein	AT1G67580	Protein kinase superfamily protein ; Protein kinase superfamily protein	13	9	9	1	752	85,2	6,55	0,000	9	5	7	0,000	11,436170212766	6	9	0,000	5	4	4	0,001	4	4	4	0,012	1	1	1	0,013	1	1	1
Master Protein	AT2G19520	Transducin family protein / WD-40 repeat family protein	13	4	4	1	507	55,7	6,23	0,000	13	4	7	0,000	4	1	2	0,011	4	1	1	0,003	6	2	2	0,009	6	2	2	0,003	4	1	1
Master Protein	AT4G22140	PHD finger family protein / bromo-adjacent homology (BAH) domain-containing protein	13	2	1	1	224	25,4	8,25	0,009	8	1	1		0			0,001	8	1	1	0,012	13	2	2		0				0
Master Protein	AT2G03440	nodulin-related protein 1	13	2	2	1	187	19,7	7,83		0				0			0,011	7	1	1		0			0,012	5	1	1		0
Master Protein	AT2G17410	ARID/BRIGHT DNA-binding domain-containing protein	13	7	7	1	786	86,5	4,67	0,000	13	6	9	0,001	4,9618320610687	2	2	0,001	2	2	3	0,002	2	2	2	0,012	1	1	1		0
Master Protein	AT1G26340	cytochrome B5 isoform A	13	1	1	1	135	15,2	4,68		0				0				0			0,012	13	1	1		0				0
Master Protein	AT1G30880	unknown protein; Has 24 Blast hits to 24 proteins in 8 species: Archae - 0; Bacteria - 0; Metazoa - 2; Fungi - 0; Plants - 22; Viruses - 0; Other Eukaryotes - 0 (source: NCBI BLink).	13	2	2	1	120	13,4	10,42		0			0,002	13	1	1		0			0,010	13	1	1	0,000	13	2	2	0,000	13	1	3
Master Protein	AT5G15980	Pentatricopeptide repeat (PPR) superfamily protein	13	7	7	1	668	75,3	7,37	0,007	2	1	1	0,002	4	3	3	0,011	1	1	1	0,003	5	3	3		0			0,017	2	1	1
Master Protein	AT1G28130	Auxin-responsive GH3 family protein	13	5	5	1	609	68,8	5,27	0,009	1	1	1	0,000	7,7175697865353	2	3	0,001	3	2	2	0,001	8	3	3	0,007	1	1	1	0,002	3	2	2
Master Protein	AT2G44350	Citrate synthase family protein	13	6	6	1	474	52,7	6,89	0,001	2	1	1		0			0,000	9	4	6	0,000	9	5	8	0,000	5	3	4	0,000	12	4	4
Master Protein	AT3G03590	SWIB/MDM2 domain superfamily protein	13	1	1	1	143	15,3	10,20	0,001	13	1	3	0,024	13	1	1		0				0				0				0
Master Protein	AT3G23450	unknown protein; FUNCTIONS IN: molecular_function unknown; INVOLVED IN: biological_process unknown; LOCATED IN: endomembrane system; EXPRESSED IN: 14 plant structures; EXPRESSED DURING: 8 growth stages; Has 694543 Blast hits to 47111 proteins in 2535 species: Archae - 1794; Bacteria - 163056; Metazoa - 258989; Fungi - 49151; Plants - 70496; Viruses - 8919; Other Eukaryotes - 142138 (source: NCBI …	13	1	1	1	452	34,8	10,81	0,010	13	1	1		0				0				0				0				0
Master Protein	AT3G44300	nitrilase 2	13	3	2	1	339	37,1	5,55	0,001	5,6047197640118	1	3	0,000	10	2	3	0,001	10	2	2	0,000	10	2	3	0,000	10	2	5	0,000	13	3	4
Master Protein	AT5G65270	RAB GTPase homolog A4A	13	2	1	1	226	24,8	5,99	0,001	4	1	1		0			0,004	13	2	2		0			0,003	4	1	1	0,000	13	2	2
Master Protein	AT4G34620	small subunit ribosomal protein 16	13	1	1	1	113	12,7	9,80	0,001	13	1	1		0			0,010	13	1	1		0			0,003	13	1	1	0,017	13	1	1
Master Protein	AT5G50440	membrin 12	13	1	1	1	219	25,1	9,63	0,010	13	1	1		0				0				0				0				0
Master Protein	AT5G10730	NAD(P)-binding Rossmann-fold superfamily protein	13	3	3	1	287	31,0	9,55	0,001	6	1	4	0,000	6	1	3	0,000	6	1	8	0,000	6	1	4	0,000	13	3	8	0,000	10	2	6
Master Protein	AT1G65440	global transcription factor group B1	13	13	13	1	1647	184,9	5,22	0,001	9	9	9	0,000	6	6	6	0,011	0,85003035822708	1	1		0				0				0
Master Protein	AT5G12840	nuclear factor Y, subunit A1 ; nuclear factor Y, subunit A1	13	3	3	1	272	30,0	6,70	0,001	13	3	3		0			0,006	6,25	1	1		0			0,011	6,25	1	1	0,017	6,25	1	1
Master Protein	AT3G03060	P-loop containing nucleoside triphosphate hydrolases superfamily protein	13	6	5	1	628	69,5	9,09	0,001	9	5	5	0,037	3	1	1	0,011	1	1	1	0,010	1	1	1	0,012	2	1	2	0,014	2	1	1
Master Protein	AT2G34040	Apoptosis inhibitory protein 5 (API5)	13	6	6	1	553	61,6	7,99	0,009	7	2	2	0,002	2,7124773960217	1	1	0,003	6	3	3	0,001	5	3	3	0,009	3	2	2	0,000	6	3	3
Master Protein	AT3G18990	AP2/B3-like transcriptional factor family protein	13	3	3	1	341	39,3	9,11	0,000	13	3	4	0,001	7	1	1	0,011	5	1	1	0,012	7	1	1		0				0
Master Protein	AT3G10640	SNF7 family protein	13	2	2	1	235	26,2	4,93		0				0			0,000	5	1	2	0,000	13	2	3	0,000	5	1	1	0,000	5	1	1
Master Protein	AT5G04430	binding to TOMV RNA 1L (long form)	13	4	4	1	334	36,0	6,14	0,001	7	2	2	0,002	4	1	1		0			0,012	3	1	1	0,012	5	2	2	0,017	2	1	1
Master Protein	AT3G16980	RNA polymerases M/15 Kd subunit	13	1	1	1	114	13,3	7,58	0,000	13	1	5	0,000	13	1	3	0,003	13	1	1	0,002	13	1	1	0,003	13	1	2	0,000	13	1	1
Master Protein	AT1G14870	PLANT CADMIUM RESISTANCE 2	13	1	1	1	152	16,7	6,90		0				0			0,011	13	1	2	0,009	13	1	2		0				0
Master Protein	AT5G01390	DNAJ heat shock family protein	13,134328358209	2	2	1	335	36,9	9,07	0,010	13,134328358209	2	2	0,002	13,134328358209	2	2		0			0,012	7	1	1		0				0
Master Protein	AT5G40950	ribosomal protein large subunit 27	13	2	2	1	198	21,7	9,95	0,007	7	1	2		0			0,008	7	1	1	0,012	13	2	2	0,004	13	2	2	0,008	13	2	2
Master Protein	AT1G48950	C3HC zinc finger-like	13	6	6	1	594	65,2	7,85	0,000	8	4	8	0,000	11	4	5		0				0				0				0
Master Protein	AT2G20990	synaptotagmin A	13,126079447323	6	6	1	579	66,2	7,78	0,001	7	3	4	0,000	6	3	6	0,011	2	1	1	0,012	4	2	3		0			0,017	3	1	1
Master Protein	AT2G22360	DNAJ heat shock family protein	13	5	3	1	442	47,7	9,11	0,001	7	3	3	0,008	5	1	2	0,003	3	1	1	0,002	3	1	1	0,000	7	3	3	0,000	4	2	2
Master Protein	AT2G33410	RNA-binding (RRM/RBD/RNP motifs) family protein	13	3	3	1	404	41,3	6,55	0,010	9	2	2	0,018	3	1	1	0,003	3	1	1	0,003	13	3	4	0,012	3	1	1	0,017	5	1	1
Master Protein	AT5G55210	unknown protein; FUNCTIONS IN: molecular_function unknown; INVOLVED IN: biological_process unknown; LOCATED IN: chloroplast; EXPRESSED IN: 23 plant structures; EXPRESSED DURING: 13 growth stages; BEST Arabidopsis thaliana protein match is: unknown protein (TAIR:AT4G22320.1); Has 1807 Blast hits to 1807 proteins in 277 species: Archae - 0; Bacteria - 0; Metazoa - 736; Fungi - 347; Plants - 385; Vi…	13	1	1	1	168	18,5	8,15		0			0,002	13	1	1		0				0				0				0
Master Protein	AT1G15910	XH/XS domain-containing protein	13	6	6	1	634	72,6	5,33	0,007	6	3	3	0,000	10,410094637224	4	5	0,011	2	1	1	0,003	2	1	1		0				0
Master Protein	AT4G17870	Polyketide cyclase/dehydrase and lipid transport superfamily protein	13	2	2	1	191	21,6	5,82		0			0,024	6	1	1	0,001	13	2	2	0,002	6	1	1	0,012	6	1	1		0
Master Protein	AT4G31420	Zinc finger protein 622	13	4	4	1	405	46,1	5,66	0,000	8	3	9	0,000	13	4	12	0,000	8	3	7	0,000	8	3	9	0,000	7	2	3	0,000	8	3	4
Master Protein	AT1G56170	nuclear factor Y, subunit C2 ; nuclear factor Y, subunit C2	13	2	2	1	199	23,1	6,07		0				0			0,011	6	1	1	0,002	13	2	2		0				0
Master Protein	AT4G33100	CONTAINS InterPro DOMAIN/s: Mitochondrial distribution/morphology family 35/apoptosis (InterPro:IPR007918); Has 214 Blast hits to 214 proteins in 102 species: Archae - 0; Bacteria - 0; Metazoa - 110; Fungi - 69; Plants - 29; Viruses - 0; Other Eukaryotes - 6 (source: NCBI BLink).	13	1	1	1	92	10,5	7,75		0				0				0				0			0,009	13	1	1		0
Master Protein	AT1G31812	acyl-CoA-binding protein 6	13	1	1	1	92	10,4	5,24		0				0				0			0,012	13	1	1	0,012	13	1	1		0
Master Protein	AT4G15930	Dynein light chain type 1 family protein	13	1	1	1	123	13,8	8,59		0				0			0,006	13	1	1	0,010	13	1	1		0				0
Master Protein	AT1G15280	CASC3/Barentsz eIF4AIII binding	12,991452991453	4	4	1	585	63,4	6,57	0,001	7	2	4	0,000	3	1	4	0,011	4	1	1		0			0,003	1	1	1		0
Master Protein	AT2G24050	MIF4G domain-containing protein / MA3 domain-containing protein	12	5	5	1	747	82,8	7,66	0,001	7	2	2	0,001	4	2	2	0,003	1	1	1	0,002	1	1	1		0				0
Master Protein	AT1G60420	DC1 domain-containing protein	12	5	5	1	578	65,1	5,01	0,001	7	3	3	0,004	4,1522491349481	1	1	0,006	9	3	3	0,001	5,5363321799308	2	2	0,008	3	2	3	0,017	2	1	1
Master Protein	AT4G26870	Class II aminoacyl-tRNA and biotin synthetases superfamily protein	12	5	4	1	532	60,3	6,62	0,000	10	4	7	0,000	9	3	9	0,000	4	2	2	0,000	4	2	2		0				0
Master Protein	AT1G10390	Nucleoporin autopeptidase ; Nucleoporin autopeptidase	12	12	12	1	1041	106,2	8,79	0,000	11	10	15	0,000	8	5	5	0,001	2	3	3	0,000	3	5	5	0,012	1	1	1		0
Master Protein	AT3G06400	chromatin-remodeling protein 11	12,961210974456	8	3	1	1057	122,5	5,95	0,000	9	6	12	0,000	3	2	5	0,011	1	1	1	0,002	1	1	1	0,003	1	2	2	0,002	0,946073793755913	1	1
Master Protein	AT5G62950	RNA polymerase II, Rpb4, core protein ; RNA polymerase II, Rpb4, core protein	12	1	1	1	139	15,4	4,64		0				0				0			0,000	12	1	3	0,000	12	1	2	0,002	12	1	3
Master Protein	AT1G65930	cytosolic NADP+-dependent isocitrate dehydrogenase	12	5	5	1	410	45,7	6,57	0,000	9	3	4	0,000	9	2	4	0,011	3	1	1	0,000	9	2	4	0,000	11	3	3	0,007	6	2	2
Master Protein	AT1G01370	Histone superfamily protein ; Histone superfamily protein	12	2	2	1	178	19,7	11,58	0,010	12	1	1		0				0				0			0,012	12	1	1		0
Master Protein	AT5G14580	polyribonucleotide nucleotidyltransferase, putative	12	9	9	1	991	107,7	6,64	0,001	9	6	8	0,000	4	3	5	0,001	1	1	1	0,002	2	2	2	0,012	3	2	2		0
Master Protein	AT5G16260	RNA binding (RRM/RBD/RNP motifs) family protein	12	3	3	1	519	57,9	4,86	0,010	7	2	2	0,013	5	1	1		0			0,012	4	1	1		0				0
Master Protein	AT1G18630	glycine-rich RNA-binding protein 6	12	1	1	1	155	16,0	9,89		0				0				0			0,009	12	1	1		0			0,017	12	1	1
Master Protein	AT1G09815	polymerase delta 4	12	1	1	1	124	13,8	9,26		0				0			0,008	12	1	1		0				0				0
Master Protein	AT4G29220	phosphofructokinase 1	12	6	4	1	473	52,0	7,55		0				0			0,003	1	1	1	0,001	4	2	2	0,000	7	3	5	0,000	6	3	3
Master Protein	AT3G17880	tetraticopeptide domain-containing thioredoxin	12	3	3	1	380	42,8	5,72	0,010	12	3	3		0				0				0				0				0
Master Protein	AT5G47430	DWNN domain, a CCHC-type zinc finger	12	6	6	1	892	99,0	8,24	0,001	6	4	5	0,000	5	2	3	0,003	1	1	1	0,012	2	2	2		0			0,006	1	1	1
Master Protein	AT1G04430	S-adenosyl-L-methionine-dependent methyltransferases superfamily protein ; S-adenosyl-L-methionine-dependent methyltransferases superfamily protein	12	6	4	1	623	70,5	6,60	0,001	6	2	2	0,000	7	3	4		0			0,000	10	5	5	0,003	3	2	2	0,002	1	1	1
Master Protein	AT5G13010	RNA helicase family protein	12	8	8	1	1255	141,8	6,64	0,001	4	3	4	0,000	7	4	6	0,000	5,0996015936255	3	3	0,000	4	3	3	0,004	0,796812749003984	1	1	0,017	0,796812749003984	1	1
Master Protein	AT5G14250	Proteasome component (PCI) domain protein	12	3	3	1	429	47,7	6,38		0			0,001	4,1958041958042	1	1	0,007	8	2	2		0				0				0
Master Protein	AT2G01190	Octicosapeptide/Phox/Bem1p family protein	12	6	6	1	720	77,3	6,05	0,010	4	2	3	0,000	3	2	3	0,000	2	2	2	0,001	6	3	3		0				0
Master Protein	AT1G54170	CTC-interacting domain 3	12	5	5	1	587	65,3	5,12	0,002	9	4	4	0,002	10	3	3		0				0				0				0
Master Protein	AT5G15160	BANQUO 2	12	1	1	1	94	10,5	9,55	0,001	12	1	1		0			0,006	12	1	1	0,001	12	1	1		0			0,006	12	1	1
Master Protein	AT2G33340	MOS4-associated complex 3B ; MOS4-associated complex 3B	12	6	6	1	525	56,7	6,13	0,000	11	5	8	0,004	4	1	1		0			0,002	1	1	1	0,004	1	1	1		0
Master Protein	AT2G36250	Tubulin/FtsZ family protein ; Tubulin/FtsZ family protein	12	4	4	1	478	50,7	5,71		0			0,011	5	1	1	0,011	5	1	1		0			0,009	3	1	1	0,000	12	3	3
Master Protein	AT1G14510	alfin-like 7	12	3	1	1	252	28,3	6,29	0,000	12	3	10	0,000	12	3	24	0,001	4	2	4	0,000	4	2	4	0,010	4	1	1		0
Master Protein	AT2G07360	SH3 domain-containing protein	12	7	7	1	1198	130,3	5,69	0,001	6	3	3	0,000	9	4	4	0,001	3	3	3	0,001	2	2	2	0,012	1,1686143572621	1	1	0,017	1,1686143572621	1	1
Master Protein	AT3G27230	S-adenosyl-L-methionine-dependent methyltransferases superfamily protein	12	3	3	1	410	45,8	9,20	0,001	12	3	4	0,000	7	2	2	0,003	3	1	1		0			0,009	3	1	1	0,017	3	1	1
Master Protein	AT3G43400	ELMO/CED-12 family protein	12	1	1	1	213	24,3	5,77		0				0			0,011	12	1	1		0				0				0
Master Protein	AT3G60830	actin-related protein 7	12	3	3	1	363	39,9	4,89	0,001	12,396694214876	2	3	0,000	12,396694214876	2	3	0,010	12,396694214876	2	2	0,003	7	1	2	0,012	7	1	1	0,017	12	2	2
Master Protein	AT3G50370	unknown protein; FUNCTIONS IN: molecular_function unknown; INVOLVED IN: biological_process unknown; LOCATED IN: cellular_component unknown; EXPRESSED IN: 26 plant structures; EXPRESSED DURING: 15 growth stages; Has 27734 Blast hits to 16708 proteins in 1259 species: Archae - 81; Bacteria - 3434; Metazoa - 10876; Fungi - 2514; Plants - 987; Viruses - 212; Other Eukaryotes - 9630 (source: NCBI BLin…	12	17	17	1	2156	236,1	6,40	0,000	10	13	17	0,000	4	6	10	0,001	1	3	3	0,000	4	6	6	0,012	1	1	1		0
Master Protein	AT3G48110	glycine-tRNA ligases	12	8	8	1	1067	119,7	5,97	0,001	3	2	3	0,000	6	4	5	0,003	7	5	5	0,003	6	4	4	0,012	2	1	1	0,017	3	2	2
Master Protein	AT3G16810	pumilio 24	12	5	5	1	641	71,6	9,07	0,001	12	5	6	0,000	4	2	5		0				0				0				0
Master Protein	AT1G69295	plasmodesmata callose-binding protein 4	12	1	1	1	222	22,1	5,92		0			0,002	12	1	2		0				0				0				0
Master Protein	AT5G66410	phosducin-like protein 3 homolog	12	1	1	1	230	26,4	5,76	0,009	12	1	1		0				0				0				0				0
Master Protein	AT1G51690	protein phosphatase 2A 55 kDa regulatory subunit B alpha isoform	12	5	4	1	603	67,5	5,77	0,001	9	3	3	0,038	3	1	1		0			0,012	1	1	1	0,003	1	1	1		0
Master Protein	AT4G37660	Ribosomal protein L12/ ATP-dependent Clp protease adaptor protein ClpS family protein	12	1	1	1	167	18,2	9,45		0			0,002	12	1	1		0				0			0,012	12	1	1	0,017	12	1	1
Master Protein	AT3G20410	calmodulin-domain protein kinase 9	12	4	4	1	541	60,3	6,18	0,010	9	3	3	0,002	5	2	2	0,006	6,6543438077634	2	2	0,009	3	1	1		0				0
Master Protein	AT3G23570	alpha/beta-Hydrolases superfamily protein	12	1	1	1	239	26,5	5,48	0,010	12	1	1		0			0,011	12	1	1		0				0				0
Master Protein	AT4G15900	pleiotropic regulatory locus 1	12	5	5	1	486	54,0	8,94	0,004	11	4	7	0,002	4	2	2	0,011	3	1	1	0,002	7	2	4	0,012	3	1	1		0
Master Protein	AT5G58220	transthyretin-like protein	12,540192926045	2	2	1	311	34,1	6,35		0				0				0			0,012	12,540192926045	2	2		0				0
Master Protein	AT3G28730	high mobility group	12	4	4	1	646	71,6	5,81	0,007	4	2	2	0,000	4	1	1	0,004	1	1	1	0,002	4	2	2	0,012	1	1	1		0
Master Protein	AT1G23190	Phosphoglucomutase/phosphomannomutase family protein	12	8	8	1	583	63,1	6,30		0				0			0,001	6	3	3	0,000	10	7	7	0,000	5	3	3	0,008	4	2	2
Master Protein	AT4G26910	Dihydrolipoamide succinyltransferase	12,5	4	1	1	464	50,0	9,09	0,001	4	1	2		0			0,011	1	1	1	0,011	4	1	1	0,000	10	3	4	0,000	5	2	3
Master Protein	AT5G49930	zinc knuckle (CCHC-type) family protein	12,5	8	8	1	1080	121,4	7,27	0,000	8	6	11	0,000	6	3	12	0,000	4	3	3	0,002	3	2	2	0,003	2	2	2	0,009	3	2	3
Master Protein	AT1G10890	unknown protein; FUNCTIONS IN: molecular_function unknown; INVOLVED IN: biological_process unknown; LOCATED IN: chloroplast; EXPRESSED IN: petal, flower, leaf; EXPRESSED DURING: LP.04 four leaves visible, 4 anthesis, petal differentiation and expansion stage; BEST Arabidopsis thaliana protein match is: unknown protein (TAIR:AT5G13340.1); Has 11769 Blast hits to 8435 proteins in 698 species: Archa…	12,5	2	2	1	288	34,6	10,43	0,009	7	1	1	0,001	12,5	2	2		0				0				0				0
Master Protein	AT3G54640	tryptophan synthase alpha chain	12,5	2	2	1	312	33,2	7,28		0				0				0			0,010	12,5	2	2		0				0
Master Protein	AT2G04280	unknown protein; FUNCTIONS IN: molecular_function unknown; INVOLVED IN: biological_process unknown; EXPRESSED IN: 24 plant structures; EXPRESSED DURING: 13 growth stages; BEST Arabidopsis thaliana protein match is: unknown protein (TAIR:AT4G12700.1); Has 130 Blast hits to 130 proteins in 16 species: Archae - 0; Bacteria - 0; Metazoa - 0; Fungi - 0; Plants - 124; Viruses - 0; Other Eukaryotes - 6 …	12,5	5	5	1	568	64,5	5,94	0,001	1	1	1	0,000	1	1	2	0,000	8	4	4	0,000	10	4	4	0,003	1	1	1	0,000	1	1	2
Master Protein	AT1G55805	BolA-like family protein	12,5	1	1	1	160	17,7	9,23		0				0			0,011	12,5	1	1		0				0				0
Master Protein	AT2G02470	alfin-like 6	12,5	3	1	1	256	28,8	5,11	0,000	12,5	3	8	0,000	12,5	3	18	0,001	4,6875	2	4	0,000	4,6875	2	4	0,010	4,6875	1	1		0
Master Protein	AT3G57010	Calcium-dependent phosphotriesterase superfamily protein	12,5	2	2	1	376	42,0	6,15	0,010	7	1	1	0,001	4	1	1		0				0				0				0
Master Protein	AT5G13260	unknown protein; BEST Arabidopsis thaliana protein match is: unknown protein (TAIR:AT3G48860.2); Has 30201 Blast hits to 17322 proteins in 780 species: Archae - 12; Bacteria - 1396; Metazoa - 17338; Fungi - 3422; Plants - 5037; Viruses - 0; Other Eukaryotes - 2996 (source: NCBI BLink).	12	4	4	1	537	59,7	6,01	0,001	6	2	2		0			0,003	4	2	2	0,002	3	1	2	0,004	2	1	1		0
Master Protein	AT1G14550	Peroxidase superfamily protein	12	2	2	1	321	35,0	8,63		0				0			0,001	4	1	1	0,012	7	1	1		0				0
Master Protein	AT1G16230	Target SNARE coiled-coil domain protein	12	1	1	1	193	21,9	7,20	0,010	12	1	1		0				0				0				0				0
Master Protein	AT4G23430	NAD(P)-binding Rossmann-fold superfamily protein	12	2	2	1	322	34,7	8,84		0				0			0,003	2	1	1		0			0,012	9	1	1		0
Master Protein	AT1G80270	PENTATRICOPEPTIDE REPEAT 596 ; PENTATRICOPEPTIDE REPEAT 596 ; PENTATRICOPEPTIDE REPEAT 596	12	4	4	1	596	67,2	7,65	0,001	9	3	5	0,000	9,8993288590604	3	4		0				0				0				0
Master Protein	AT1G50120	FUNCTIONS IN: molecular_function unknown; INVOLVED IN: biological_process unknown; LOCATED IN: cellular_component unknown; EXPRESSED IN: 23 plant structures; EXPRESSED DURING: 13 growth stages; CONTAINS InterPro DOMAIN/s: Rgp1 (InterPro:IPR014848), Immunoglobulin E-set (InterPro:IPR014756); Has 144 Blast hits to 140 proteins in 61 species: Archae - 0; Bacteria - 0; Metazoa - 86; Fungi - 10; Plant…	12,406015037594	4	4	1	532	59,1	6,19	0,003	2	1	1	0,000	7	2	3	0,003	1,8796992481203	1	1	0,002	7	3	3	0,012	1,8796992481203	1	1		0
Master Protein	AT2G15860	unknown protein; FUNCTIONS IN: molecular_function unknown; INVOLVED IN: biological_process unknown; LOCATED IN: cellular_component unknown; EXPRESSED IN: 23 plant structures; EXPRESSED DURING: 13 growth stages; Has 110 Blast hits to 109 proteins in 51 species: Archae - 0; Bacteria - 4; Metazoa - 37; Fungi - 10; Plants - 37; Viruses - 3; Other Eukaryotes - 19 (source: NCBI BLink).	12	3	3	1	524	56,9	4,75	0,010	8	2	2	0,001	8	2	2		0			0,012	4	1	1		0				0
Master Protein	AT2G43160	ENTH/VHS family protein ; ENTH/VHS family protein ; ENTH/VHS family protein	12	9	8	1	895	95,4	5,96	0,000	6	4	4	0,000	7,0391061452514	4	4	0,011	1	1	1	0,000	6,4804469273743	4	5	0,003	1	1	1	0,010	1	1	1
Master Protein	AT1G06230	global transcription factor group E4 ; global transcription factor group E4 ; global transcription factor group E4	12,402088772846	7	7	1	766	84,0	5,36	0,000	9	5	6	0,025	1	1	1	0,001	5	3	3	0,001	5	3	4	0,007	3	2	2	0,003	1	1	1
Master Protein	AT1G10580	Transducin/WD40 repeat-like superfamily protein	12,39092495637	4	4	1	573	65,1	7,08	0,010	4	1	1	0,010	6	2	2		0				0			0,009	1	1	1		0
Master Protein	AT4G17330	G2484-1 protein	12	14	14	1	2037	217,9	5,29	0,001	4	4	6	0,000	5	6	7	0,000	3	4	4	0,002	6	7	7	0,012	0,490918016691213	1	1		0
Master Protein	AT3G08620	RNA-binding KH domain-containing protein	12	2	2	1	283	31,5	9,25	0,001	12	2	2	0,001	7	1	3		0				0				0				0
Master Protein	AT2G15318	unknown protein; LOCATED IN: endomembrane system; Has 30201 Blast hits to 17322 proteins in 780 species: Archae - 12; Bacteria - 1396; Metazoa - 17338; Fungi - 3422; Plants - 5037; Viruses - 0; Other Eukaryotes - 2996 (source: NCBI BLink).	12	1	1	1	89	10,1	9,72		0				0			0,011	12	1	1	0,012	12	1	1		0				0
Master Protein	AT1G27435	unknown protein; Has 16 Blast hits to 16 proteins in 8 species: Archae - 0; Bacteria - 0; Metazoa - 0; Fungi - 0; Plants - 16; Viruses - 0; Other Eukaryotes - 0 (source: NCBI BLink).	12	2	2	1	81	8,8	11,03		0				0			0,000	11	1	2	0,001	11	1	2	0,000	12	2	3	0,000	11	1	2
Master Protein	AT5G55660	DEK domain-containing chromatin associated protein	12	9	9	1	778	87,2	4,81	0,000	9,6401028277635	7	14	0,000	9	6	8	0,000	5	4	8	0,000	5	4	8	0,003	3	3	4	0,000	5	3	5
Master Protein	AT4G35790	phospholipase D delta	12	9	9	1	868	98,9	7,17	0,010	1	1	1		0			0,000	7	5	6	0,000	9	5	7	0,000	7	4	4	0,000	5	3	3
Master Protein	AT1G79070	SNARE-associated protein-related	12	1	1	1	138	14,9	4,73		0			0,000	12	1	1		0			0,003	12	1	1		0				0
Master Protein	AT2G03150	ATP/GTP-binding protein family	12	11	11	1	1340	150,8	6,57	0,000	9	9	9	0,002	5	4	4	0,008	4	3	3	0,003	3	3	3	0,003	2,3134328358209	2	2	0,015	2,3134328358209	2	2
Master Protein	AT5G41190	CONTAINS InterPro DOMAIN/s: Nin one binding (NOB1) Zn-ribbon like (InterPro:IPR014881), D-site 20S pre-rRNA nuclease (InterPro:IPR017117); Has 1807 Blast hits to 1807 proteins in 277 species: Archae - 0; Bacteria - 0; Metazoa - 736; Fungi - 347; Plants - 385; Viruses - 0; Other Eukaryotes - 339 (source: NCBI BLink).	12	3	3	1	602	66,7	5,81	0,002	7	2	3	0,002	4	1	1		0				0				0				0
Master Protein	AT3G51780	BCL-2-associated athanogene 4	12	2	2	1	269	29,2	5,34	0,005	6	1	1	0,001	12	2	2		0				0				0				0
Master Protein	AT5G15330	SPX domain gene 4	12	1	1	1	318	36,0	5,08	0,010	12	1	1		0				0				0				0				0
Master Protein	AT1G66240	homolog of anti-oxidant 1	12	1	1	1	106	11,4	7,94		0				0				0			0,009	12	1	1	0,009	12	1	1		0
Master Protein	AT1G54220	Dihydrolipoamide acetyltransferase, long form protein ; Dihydrolipoamide acetyltransferase, long form protein	12	5	4	1	539	58,4	7,84	0,001	3,8961038961039	1	1	0,001	3,8961038961039	1	2	0,000	8	4	5	0,000	7	3	3	0,000	12	5	7	0,000	12	5	6
Master Protein	AT1G78170	unknown protein; BEST Arabidopsis thaliana protein match is: unknown protein (TAIR:AT1G22250.1); Has 66 Blast hits to 66 proteins in 11 species: Archae - 0; Bacteria - 0; Metazoa - 0; Fungi - 0; Plants - 66; Viruses - 0; Other Eukaryotes - 0 (source: NCBI BLink).	12	1	1	1	221	25,0	8,35		0				0			0,011	12	1	1		0				0				0
Master Protein	AT3G10490	NAC domain containing protein 52	12	2	2	1	451	51,3	5,68	0,002	12	2	2	0,001	6	1	1		0				0				0				0
Master Protein	AT2G32080	purin-rich alpha 1	12	2	2	1	296	32,2	6,13	0,000	12	2	4	0,001	6	1	2	0,011	6	1	1		0				0				0
Master Protein	AT1G17745	D-3-phosphoglycerate dehydrogenase	12	4	2	1	651	69,7	6,35	0,001	1	1	3	0,002	7	1	1	0,000	1	1	1	0,000	3,2258064516129	2	2	0,003	3	2	2	0,000	3	2	2
Master Protein	AT3G15351	unknown protein; Has 50 Blast hits to 50 proteins in 16 species: Archae - 0; Bacteria - 0; Metazoa - 7; Fungi - 0; Plants - 43; Viruses - 0; Other Eukaryotes - 0 (source: NCBI BLink).	12	1	1	1	165	18,3	5,44		0			0,002	12	1	2		0				0				0				0
Master Protein	AT2G40650	PRP38 family protein	12,112676056338	2	2	1	355	43,1	7,91	0,001	3	1	4	0,000	12,112676056338	2	4		0			0,002	3	1	2		0				0
Master Protein	AT3G53530	Chloroplast-targeted copper chaperone protein	12	1	1	1	248	26,2	9,63	0,010	12	1	1		0				0				0				0				0
Master Protein	AT1G47278	unknown protein; FUNCTIONS IN: molecular_function unknown; INVOLVED IN: biological_process unknown; LOCATED IN: cellular_component unknown; Has 37 Blast hits to 37 proteins in 14 species: Archae - 0; Bacteria - 0; Metazoa - 0; Fungi - 0; Plants - 36; Viruses - 0; Other Eukaryotes - 1 (source: NCBI BLink).	12	1	1	1	91	10,5	10,01		0			0,009	12	1	1		0				0				0				0
Master Protein	AT5G58470	TBP-associated factor 15B ; TBP-associated factor 15B	12,085308056872	3	3	1	422	42,3	8,50	0,001	9	2	2	0,000	6	1	2	0,010	6	1	2	0,002	9	2	4	0,012	6	1	2	0,003	9	2	4
Master Protein	AT2G43650	Sas10/U3 ribonucleoprotein (Utp) family protein	12	5	5	1	654	73,9	5,15	0,004	9	3	6	0,000	6	2	3	0,001	5	2	3	0,001	5	2	2	0,012	2	1	1	0,017	2	1	1
Master Protein	AT4G16210	enoyl-CoA hydratase/isomerase A	12	3	3	1	265	28,8	9,06		0			0,032	6,0377358490566	1	1		0				0			0,012	3,0188679245283	1	1	0,002	6,0377358490566	2	2
Master Protein	AT2G21390	Coatomer, alpha subunit	12	10	4	1	1218	136,4	6,92	0,000	9	7	8	0,000	6,1576354679803	4	5	0,003	2	3	3	0,000	5	4	4	0,000	4	5	6	0,000	3	4	5
Master Protein	AT1G55890	Tetratricopeptide repeat (TPR)-like superfamily protein	12	4	4	1	398	45,0	8,78	0,000	8	3	8	0,000	8	2	7	0,003	7	2	3		0				0				0
Master Protein	AT3G43300	HOPM interactor 7	12	13	13	1	1758	194,9	5,58	0,000	11	12	15	0,001	4	4	4	0,011	2	2	2		0			0,012	0,68259385665529	1	2	0,015	0,910125142207053	1	1
Master Protein	AT1G06070	Basic-leucine zipper (bZIP) transcription factor family protein	12	3	3	1	423	47,1	6,40	0,010	9	2	2		0			0,011	4,9645390070922	1	1	0,002	7	2	2		0				0
Master Protein	AT4G02150	ARM repeat superfamily protein	12	7	3	1	531	58,6	4,89	0,000	12	6	12	0,000	9	6	39	0,001	6	3	4	0,000	9	4	6	0,000	2	1	2	0,000	2	1	3
Master Protein	AT1G54990	alpha/beta-Hydrolases superfamily protein	12	4	4	1	473	52,4	5,96	0,000	8	3	9	0,000	3	1	11	0,011	7	2	2	0,009	2,5369978858351	1	1		0				0
Master Protein	AT2G23070	Protein kinase superfamily protein	12,037037037037	3	1	1	432	50,2	9,45	0,001	12,037037037037	3	4	0,000	3	1	2	0,011	3	1	1		0				0				0
Master Protein	AT2G22170	Lipase/lipooxygenase, PLAT/LH2 family protein	12	2	1	1	183	20,1	5,31		0				0				0				0			0,000	5	1	1	0,017	6	1	1
Master Protein	AT4G31830	unknown protein; Has 42 Blast hits to 42 proteins in 10 species: Archae - 0; Bacteria - 0; Metazoa - 0; Fungi - 0; Plants - 42; Viruses - 0; Other Eukaryotes - 0 (source: NCBI BLink).	12	1	1	1	100	10,6	9,60		0				0				0				0				0			0,017	12	1	1
Master Protein	AT3G42790	alfin-like 3	12	2	2	1	250	28,2	5,14	0,000	12	2	13	0,000	12	2	10	0,006	4	1	1	0,002	12	2	3		0				0
Master Protein	AT5G47570	unknown protein; Has 30201 Blast hits to 17322 proteins in 780 species: Archae - 12; Bacteria - 1396; Metazoa - 17338; Fungi - 3422; Plants - 5037; Viruses - 0; Other Eukaryotes - 2996 (source: NCBI BLink).	12	1	1	1	125	13,2	8,16		0				0				0			0,012	12	1	1		0				0
Master Protein	AT4G02610	Aldolase-type TIM barrel family protein	12	2	2	1	275	29,6	6,01		0				0			0,011	5	1	1	0,002	12	2	2	0,004	12	2	2		0
Master Protein	AT5G20570	RING-box 1	11	1	1	1	142	16,1	5,48	0,009	11	1	1		0				0				0				0				0
Master Protein	AT2G42600	phosphoenolpyruvate carboxylase 2 ; phosphoenolpyruvate carboxylase 2	11	10	2	1	963	109,7	5,80	0,000	9,865005192108	6	11	0,000	6	4	8		0			0,001	5	3	3		0			0,017	0,934579439252336	1	1
Master Protein	AT3G08943	ARM repeat superfamily protein	11	7	2	1	871	96,3	4,74	0,000	9	5	12	0,000	5,2812858783008	3	8	0,001	4	3	3	0,000	8	4	5	0,000	4	3	3	0,000	1	1	1
Master Protein	AT4G26510	uridine kinase-like 4 ; uridine kinase-like 4	11	4	3	1	469	52,6	6,86		0			0,049	4,6908315565032	1	1	0,001	4	2	2	0,002	5	2	2	0,003	2,3454157782516	1	1		0
Master Protein	AT4G35850	Pentatricopeptide repeat (PPR) superfamily protein	11	5	5	1	444	50,4	7,66	0,000	11	4	6	0,000	8	4	6	0,011	4	1	1	0,003	4	2	2	0,012	4	1	1	0,017	4	1	1
Master Protein	AT4G38900	Basic-leucine zipper (bZIP) transcription factor family protein	11	4	4	1	553	61,1	7,09	0,007	4	2	2	0,002	7	2	2	0,011	2,7124773960217	1	1	0,012	2,7124773960217	1	1		0			0,017	2	1	1
Master Protein	AT1G73940	unknown protein; BEST Arabidopsis thaliana protein match is: unknown protein (TAIR:AT5G49410.2); Has 54 Blast hits to 54 proteins in 11 species: Archae - 0; Bacteria - 0; Metazoa - 0; Fungi - 0; Plants - 54; Viruses - 0; Other Eukaryotes - 0 (source: NCBI BLink).	11	1	1	1	151	17,1	10,23	0,010	11	1	1	0,009	11	1	1		0				0				0				0
Master Protein	AT5G23290	prefoldin 5	11	1	1	1	151	16,4	5,71	0,004	11	1	1	0,002	11	1	2		0				0				0				0
Master Protein	AT3G07440	unknown protein; BEST Arabidopsis thaliana protein match is: unknown protein (TAIR:AT5G48530.1); Has 37 Blast hits to 37 proteins in 13 species: Archae - 0; Bacteria - 0; Metazoa - 0; Fungi - 0; Plants - 35; Viruses - 0; Other Eukaryotes - 2 (source: NCBI BLink).	11	2	2	1	235	28,5	9,33	0,009	11	2	2		0				0				0				0				0
Master Protein	AT1G01910	P-loop containing nucleoside triphosphate hydrolases superfamily protein ; P-loop containing nucleoside triphosphate hydrolases superfamily protein ; P-loop containing nucleoside triphosphate hydrolases superfamily protein	11	3	3	1	353	39,6	4,86	0,001	11	3	4		0				0				0				0				0
Master Protein	AT5G42790	proteasome alpha subunit F1	11	2	2	1	278	30,5	5,08	0,001	5	1	2	0,052	6	1	1	0,006	5	1	3	0,012	5	1	1	0,012	5	1	1	0,017	5	1	1
Master Protein	AT1G15420	CONTAINS InterPro DOMAIN/s: Small-subunit processome, Utp12 (InterPro:IPR007148); Has 764 Blast hits to 656 proteins in 193 species: Archae - 0; Bacteria - 42; Metazoa - 237; Fungi - 154; Plants - 85; Viruses - 23; Other Eukaryotes - 223 (source: NCBI BLink).	11	4	4	1	278	30,3	4,32	0,001	11	4	5	0,000	7	2	4	0,011	6	1	1		0				0				0
Master Protein	AT4G21710	DNA-directed RNA polymerase family protein	11	8	8	1	1188	134,9	7,80	0,000	6	5	6	0,000	3	2	2	0,003	2	2	2	0,001	0,925925925925926	1	1	0,000	2,1043771043771	2	2	0,000	2	2	2
Master Protein	AT5G09620	Octicosapeptide/Phox/Bem1p family protein	11,864406779661	3	3	1	531	59,6	5,38	0,010	9	2	2	0,024	3,2015065913371	1	1	0,010	2	1	1	0,009	8	2	2		0				0
Master Protein	AT4G30930	Ribosomal protein L21	11	3	3	1	270	30,9	5,73	0,001	11	2	3	0,002	11	2	2	0,001	5	2	2	0,003	4	1	2	0,003	4	1	3	0,003	5	2	4
Master Protein	AT5G15400	U-box domain-containing protein	11,849710982659	7	7	1	1038	117,5	5,62	0,002	6	3	4	0,000	7	5	6	0,011	0,963391136801541	1	1	0,009	0,963391136801541	1	1		0				0
Master Protein	AT3G47833	unknown protein; BEST Arabidopsis thaliana protein match is: unknown protein (TAIR:AT5G62575.2); Has 42 Blast hits to 42 proteins in 12 species: Archae - 0; Bacteria - 0; Metazoa - 0; Fungi - 0; Plants - 42; Viruses - 0; Other Eukaryotes - 0 (source: NCBI BLink).	11	1	1	1	93	10,3	10,27	0,005	11	1	1		0			0,005	11	1	1	0,003	11	1	1	0,009	11	1	1	0,011	11	1	1
Master Protein	AT1G21610	wound-responsive family protein	11	4	4	1	685	76,4	8,95		0			0,005	5	2	2		0			0,009	5	2	2		0				0
Master Protein	AT5G65260	RNA-binding (RRM/RBD/RNP motifs) family protein	11	2	2	1	220	25,2	5,06		0			0,052	11	1	1	0,011	10	1	1		0				0				0
Master Protein	AT3G58560	DNAse I-like superfamily protein	11	5	4	1	602	66,7	7,37	0,000	8	4	5	0,000	2	1	3	0,000	4	2	2	0,000	5	2	2	0,012	2,6578073089701	1	1	0,011	1	1	1
Master Protein	AT1G04660	glycine-rich protein	11	1	1	1	212	18,3	8,68		0				0			0,006	11	1	1	0,002	11	1	1		0				0
Master Protein	AT1G48350	Ribosomal L18p/L5e family protein	11	1	1	1	170	18,7	9,91		0				0				0			0,009	11	1	1		0				0
Master Protein	AT4G24620	phosphoglucose isomerase 1	11	4	4	1	613	67,0	5,69	0,001	6,6884176182708	2	3	0,000	6,6884176182708	2	5	0,003	5	2	2	0,001	2	1	1		0			0,003	2	1	1
Master Protein	AT1G60850	DNA-directed RNA polymerase family protein ; DNA-directed RNA polymerase family protein	11	3	3	1	375	41,8	5,73	0,001	9	2	4	0,000	9	2	6		0			0,002	7	2	2		0				0
Master Protein	AT5G59710	VIRE2 interacting protein 2	11	4	4	1	614	66,2	7,56	0,000	7	3	4	0,000	6	2	2	0,001	8	3	3	0,000	11	4	6		0				0
Master Protein	AT5G04910	unknown protein; Has 71 Blast hits to 71 proteins in 36 species: Archae - 0; Bacteria - 0; Metazoa - 17; Fungi - 0; Plants - 40; Viruses - 0; Other Eukaryotes - 14 (source: NCBI BLink).	11	1	1	1	222	24,5	4,86		0				0			0,011	11	1	1	0,012	11	1	1	0,012	11	1	1		0
Master Protein	AT5G05730	anthranilate synthase alpha subunit 1	11	7	6	1	624	69,6	6,44		0			0,002	1	1	2	0,001	6	3	3	0,002	7	4	4	0,000	5	3	3	0,010	2	1	1
Master Protein	AT3G08947	ARM repeat superfamily protein	11	6	1	1	873	96,5	4,83	0,000	8	4	6	0,000	3	2	5	0,001	1,3745704467354	1	1	0,000	7	3	4	0,000	5	3	3	0,000	3	2	2
Master Protein	AT4G04950	thioredoxin family protein	11	4	4	1	488	53,1	5,08	0,001	9	2	2	0,001	9	2	3		0			0,012	9	2	2	0,012	2	1	1	0,017	2	1	1
Master Protein	AT1G21660	Chaperone DnaJ-domain superfamily protein	11	4	4	1	523	56,9	6,99	0,001	8	3	6	0,000	11	4	6		0				0				0				0
Master Protein	AT5G43060	Granulin repeat cysteine protease family protein	11	4	4	1	463	51,2	6,21	0,001	7	2	3	0,000	7	2	3	0,003	11	4	6	0,001	11	4	7	0,000	11	4	5	0,000	7	3	3
Master Protein	AT4G01400	FUNCTIONS IN: molecular_function unknown; INVOLVED IN: biological_process unknown; LOCATED IN: cellular_component unknown; EXPRESSED IN: 23 plant structures; EXPRESSED DURING: 15 growth stages; CONTAINS InterPro DOMAIN/s: COG4 transport (InterPro:IPR013167); Has 465 Blast hits to 425 proteins in 199 species: Archae - 0; Bacteria - 3; Metazoa - 153; Fungi - 166; Plants - 45; Viruses - 0; Other Euk…	11	6	6	1	738	82,9	4,94		0				0			0,003	5	3	3	0,002	6	3	3	0,003	2	2	2	0,014	4	3	3
Master Protein	AT3G16200	unknown protein; Has 97 Blast hits to 97 proteins in 15 species: Archae - 0; Bacteria - 8; Metazoa - 0; Fungi - 0; Plants - 36; Viruses - 0; Other Eukaryotes - 53 (source: NCBI BLink).	11	3	3	1	456	52,1	8,32	0,000	11	3	4	0,002	8	2	3	0,003	8	2	2		0				0				0
Master Protein	AT3G07640	unknown protein; Has 27 Blast hits to 27 proteins in 10 species: Archae - 0; Bacteria - 0; Metazoa - 0; Fungi - 0; Plants - 27; Viruses - 0; Other Eukaryotes - 0 (source: NCBI BLink).	11	1	1	1	241	27,0	6,54	0,001	11	1	2		0				0				0				0				0
Master Protein	AT1G05805	basic helix-loop-helix (bHLH) DNA-binding superfamily protein	11	2	2	1	362	38,9	7,46	0,010	11	2	2		0			0,003	4	1	1	0,009	4	1	1		0				0
Master Protein	AT3G56240	copper chaperone	11	1	1	1	121	13,0	4,93		0				0				0				0			0,012	11	1	1		0
Master Protein	AT5G46160	Ribosomal protein L14p/L23e family protein	11	2	2	1	173	18,6	10,76		0				0				0			0,001	5	1	1	0,000	11	2	2	0,000	11	2	2
Master Protein	AT1G14610	valyl-tRNA synthetase / valine--tRNA ligase (VALRS)	11	14	14	1	1108	125,8	7,11	0,000	7	6	14	0,000	5	5	9	0,000	5	6	6	0,000	10	10	12	0,000	4	5	6	0,002	6	5	6
Master Protein	AT4G30480	Tetratricopeptide repeat (TPR)-like superfamily protein	11	3	3	1	277	30,9	4,67	0,010	3	1	1		0			0,003	3	1	1	0,012	4	1	1		0				0
Master Protein	AT3G55180	alpha/beta-Hydrolases superfamily protein	11	1	1	1	312	35,6	6,62		0				0			0,011	11	1	1		0				0				0
Master Protein	AT3G10220	tubulin folding cofactor B	11,522633744856	2	2	1	243	27,3	5,45	0,010	6	1	1		0			0,008	5	1	1		0				0				0
Master Protein	AT5G59880	actin depolymerizing factor 3	11	1	1	1	139	15,9	6,34		0				0				0			0,003	11	1	1		0				0
Master Protein	AT2G34970	Trimeric LpxA-like enzyme	11	7	7	1	730	81,8	4,68	0,001	6	3	6	0,000	4	2	4	0,000	9	5	5	0,000	8	4	5	0,000	4	2	3	0,000	5	3	3
Master Protein	AT3G57280	Transmembrane proteins 14C	11	1	1	1	226	24,3	9,03		0				0			0,011	11	1	1		0				0				0
Master Protein	AT5G07340	Calreticulin family protein	11	6	2	1	540	61,4	4,86	0,001	9	5	8	0,000	3	1	2	0,001	5	2	2	0,001	7	3	3	0,012	2	1	1		0
Master Protein	AT5G27650	Tudor/PWWP/MBT superfamily protein	11	6	6	1	1072	118,0	6,77	0,010	4	2	2	0,000	9	4	5		0				0				0				0
Master Protein	AT3G15880	WUS-interacting protein 2	11	7	5	1	1135	124,0	7,42	0,001	5	2	3	0,000	3	3	5	0,001	1,3215859030837	1	1		0			0,007	1,3215859030837	1	1	0,017	0,79295154185022	1	1
Master Protein	AT1G56220	Dormancy/auxin associated family protein	11	2	2	1	140	14,8	9,13	0,005	9	1	1		0			0,011	11	2	2	0,002	11	2	3		0			0,013	9	1	1
Master Protein	AT4G14030	selenium-binding protein 1 ; selenium-binding protein 1	11	4	4	1	490	54,0	5,67	0,010	2	1	1		0			0,003	3	1	1	0,012	7	3	3	0,000	3	1	1	0,017	3	1	1
Master Protein	AT1G47578	Biotin/lipoate A/B protein ligase family	11	1	1	1	280	32,1	8,48		0				0				0				0			0,012	11	1	1		0
Master Protein	AT2G20930	SNARE-like superfamily protein	11	1	1	1	140	15,7	8,43		0			0,011	11	1	1		0			0,009	11	1	1		0				0
Master Protein	AT5G66030	Golgi-localized GRIP domain-containing protein	11	7	7	1	788	89,8	4,97	0,002	1	1	1	0,002	2	1	1	0,000	4	3	4	0,001	6	4	5	0,003	2	2	2	0,014	3	2	2
Master Protein	AT3G24506	unknown protein; FUNCTIONS IN: molecular_function unknown; INVOLVED IN: biological_process unknown; LOCATED IN: chloroplast; EXPRESSED IN: 22 plant structures; EXPRESSED DURING: 14 growth stages; BEST Arabidopsis thaliana protein match is: unknown protein (TAIR:AT2G17240.1); Has 4864 Blast hits to 709 proteins in 125 species: Archae - 0; Bacteria - 592; Metazoa - 786; Fungi - 33; Plants - 410; Vi…	11	1	1	1	149	17,0	4,88		0			0,006	11	1	1		0				0				0				0
Master Protein	AT3G12050	Aha1 domain-containing protein	11	3	3	1	360	40,2	5,90	0,001	4	1	1	0,001	3	1	2	0,011	3	1	1	0,012	3	1	1	0,012	4	1	1		0
Master Protein	AT5G26742	DEAD box RNA helicase (RH3)	11	7	7	1	748	81,1	7,80	0,001	7,2192513368984	6	6	0,000	7	4	8		0				0				0				0
Master Protein	AT1G30070	SGS domain-containing protein	11,353711790393	2	2	1	229	25,7	8,54	0,001	6	1	1	0,002	6	1	1	0,011	6	1	1	0,012	6	1	1	0,009	11,353711790393	2	2	0,006	11,353711790393	2	2
Master Protein	AT3G16630	P-loop containing nucleoside triphosphate hydrolases superfamily protein ; P-loop containing nucleoside triphosphate hydrolases superfamily protein	11	5	4	1	794	89,0	5,76	0,001	8	4	5	0,001	7	3	3		0				0			0,007	1	1	1		0
Master Protein	AT1G51540	Galactose oxidase/kelch repeat superfamily protein	11	3	3	1	415	46,7	9,31	0,001	5	1	3		0			0,011	6	2	2		0			0,012	5	1	1		0
Master Protein	AT5G23090	nuclear factor Y, subunit B13 ; nuclear factor Y, subunit B13	11	1	1	1	159	17,9	4,82		0			0,001	11	1	2	0,011	11	1	1	0,002	11	1	2		0				0
Master Protein	AT1G15940	Tudor/PWWP/MBT superfamily protein	11	6	6	1	990	109,5	5,39	0,000	6	4	4	0,000	6	3	5	0,003	1	1	1	0,011	3	2	2		0				0
Master Protein	AT3G03380	DegP protease 7	11	8	8	1	1097	119,8	6,11	0,010	3	2	2	0,000	5	3	4	0,001	2	2	2	0,002	5	3	3	0,012	1	1	1		0
Master Protein	AT3G14220	GDSL-like Lipase/Acylhydrolase superfamily protein	11	3	2	1	363	40,2	6,84	0,004	9	2	2	0,001	9	2	2	0,011	3	1	2	0,010	3	1	1	0,012	3	1	1	0,017	5	2	2
Master Protein	AT4G08390	stromal ascorbate peroxidase ; stromal ascorbate peroxidase	11	3	3	1	372	40,4	8,28		0				0				0			0,002	9	2	2	0,012	1	1	1		0
Master Protein	AT1G12920	eukaryotic release factor 1-2	11	4	1	1	434	48,9	5,35	0,001	8	3	6	0,001	7	2	2	0,003	7	2	2	0,002	9	3	3	0,012	4,3778801843318	1	1		0
Master Protein	AT3G10880	unknown protein; BEST Arabidopsis thaliana protein match is: unknown protein (TAIR:AT5G05180.1); Has 15699 Blast hits to 11378 proteins in 1134 species: Archae - 391; Bacteria - 2054; Metazoa - 6851; Fungi - 1354; Plants - 1096; Viruses - 119; Other Eukaryotes - 3834 (source: NCBI BLink).	11	2	2	1	319	36,6	4,54		0			0,002	11	2	2		0				0				0				0
Master Protein	AT1G61580	R-protein L3 B	11	5	2	1	390	44,5	10,11	0,000	5	2	4		0			0,003	5,8974358974359	2	2		0			0,000	7	4	11	0,000	11,025641025641	4	10
Master Protein	AT4G15545	unknown protein; BEST Arabidopsis thaliana protein match is: unknown protein (TAIR:AT1G16520.1); Has 30201 Blast hits to 17322 proteins in 780 species: Archae - 12; Bacteria - 1396; Metazoa - 17338; Fungi - 3422; Plants - 5037; Viruses - 0; Other Eukaryotes - 2996 (source: NCBI BLink).	11	2	2	1	337	37,2	5,01	0,001	11	2	4	0,000	7	1	2	0,010	4	1	1	0,002	11	2	3		0				0
Master Protein	AT3G26618	eukaryotic release factor 1-3	11,264367816092	4	1	1	435	49,0	5,50	0,000	11,264367816092	4	7	0,002	2	1	1	0,003	5	2	2	0,010	2	1	1		0				0
Master Protein	AT5G66540	FUNCTIONS IN: molecular_function unknown; INVOLVED IN: rRNA processing; LOCATED IN: cytosol, nucleolus, nucleus; EXPRESSED IN: 22 plant structures; EXPRESSED DURING: 12 growth stages; CONTAINS InterPro DOMAIN/s: U3 small nucleolar ribonucleoprotein complex, subunit Mpp10p (InterPro:IPR012173), Mpp10 protein (InterPro:IPR007151); Has 30201 Blast hits to 17322 proteins in 780 species: Archae - 12; …	11	6	6	1	524	59,7	4,60	0,000	11	5	9	0,000	6	4	5	0,011	3	2	2	0,002	3	2	2		0			0,017	3	1	1
Master Protein	AT3G19650	cyclin-related	11	3	3	1	302	35,3	10,04	0,002	8	2	2		0				0				0			0,003	7	2	2		0
Master Protein	AT4G19210	RNAse l inhibitor protein 2	11	6	6	1	605	68,3	7,96	0,000	9	5	9	0,000	4	2	7	0,001	4	2	2	0,000	2,8099173553719	1	3	0,010	4	2	3	0,017	2,8099173553719	1	1
Master Protein	AT3G44850	Protein kinase superfamily protein	11	6	6	1	534	60,7	6,89	0,001	8	3	4	0,001	6	2	2	0,003	9	4	4	0,002	7	4	4	0,007	3	2	2	0,017	1	1	1
Master Protein	AT2G21290	unknown protein; FUNCTIONS IN: molecular_function unknown; INVOLVED IN: biological_process unknown; LOCATED IN: mitochondrion; EXPRESSED IN: 22 plant structures; EXPRESSED DURING: 13 growth stages; Has 63 Blast hits to 63 proteins in 12 species: Archae - 0; Bacteria - 0; Metazoa - 0; Fungi - 0; Plants - 63; Viruses - 0; Other Eukaryotes - 0 (source: NCBI BLink).	11	2	2	1	98	11,0	10,37		0				0				0			0,012	9	1	1	0,008	11	2	2		0
Master Protein	AT3G07565	Protein of unknown function (DUF3755)	11	1	1	1	268	29,1	8,65	0,010	11	1	1		0				0				0				0				0
Master Protein	AT3G49180	Transducin/WD40 repeat-like superfamily protein	11	4	4	1	438	48,1	5,76	0,001	11	4	4		0				0			0,002	4,5662100456621	2	2	0,007	2	1	2	0,002	2	1	1
Master Protein	AT1G03360	ribosomal RNA processing 4	11	4	4	1	322	36,6	7,33	0,001	7	2	2	0,010	4	1	1		0			0,012	3,1055900621118	1	1		0				0
Master Protein	AT1G55150	DEA(D/H)-box RNA helicase family protein	11	4	1	1	501	55,5	9,07	0,001	4	2	3	0,000	5	2	3	0,003	2	1	1	0,002	5	2	2		0				0
Master Protein	AT4G28990	RNA-binding protein-related	11	3	3	1	395	45,3	10,39	0,001	11	3	3	0,011	4	1	2		0				0			0,004	3	1	1		0
Master Protein	AT5G08550	GC-rich sequence DNA-binding factor-like protein	11	7	7	1	908	100,7	6,33	0,000	9	5	7	0,000	6	3	4		0			0,001	4	4	4	0,012	3	2	3	0,000	3	2	2
Master Protein	AT4G24275	Identified as a screen for stress-responsive genes.	11	1	1	1	126	14,4	8,95		0				0			0,001	11	1	1	0,002	11	1	1	0,007	11	1	1		0
Master Protein	AT4G03110	RNA-binding protein-defense related 1	11	4	4	1	441	48,2	8,76	0,001	11	4	4		0			0,003	2	1	1	0,002	5	2	2		0				0
Master Protein	AT1G20693	high mobility group B2	11	2	1	1	144	16,0	6,92	0,000	11	2	11		0				0				0			0,000	9	1	4	0,000	11	2	6
Master Protein	AT2G25720	unknown protein; Has 38 Blast hits to 38 proteins in 18 species: Archae - 0; Bacteria - 0; Metazoa - 0; Fungi - 0; Plants - 38; Viruses - 0; Other Eukaryotes - 0 (source: NCBI BLink).	11	1	1	1	117	13,0	9,42		0				0				0			0,012	11	1	1		0				0
Master Protein	AT5G15610	Proteasome component (PCI) domain protein	11	2	2	1	442	49,7	5,40		0			0,000	6	1	2		0				0			0,012	4	1	1		0
Master Protein	AT5G47010	RNA helicase, putative	11	8	8	1	1254	136,8	6,48	0,001	6	4	6	0,000	6,9377990430622	4	5	0,010	3	2	2	0,002	5	4	4	0,004	1	2	2	0,017	1	1	1
Master Protein	AT3G22590	PLANT HOMOLOGOUS TO PARAFIBROMIN	11	3	3	1	415	47,5	7,50		0			0,002	3	1	1		0			0,012	2	1	1	0,012	4	1	1		0
Master Protein	AT3G14180	sequence-specific DNA binding transcription factors	11	4	4	1	443	48,3	9,61	0,001	8	3	3		0				0				0				0			0,017	2	1	1
Master Protein	AT5G08190	nuclear factor Y, subunit B12	11	1	1	1	163	18,3	4,64	0,003	11	1	2		0			0,001	11	1	2		0			0,012	11	1	2	0,017	11	1	1
Master Protein	AT5G42220	Ubiquitin-like superfamily protein	11	6	6	1	879	92,5	5,22	0,001	11	5	7	0,001	6	2	2	0,000	9	4	4	0,002	6	3	3		0				0
Master Protein	AT4G08240	unknown protein; Has 30201 Blast hits to 17322 proteins in 780 species: Archae - 12; Bacteria - 1396; Metazoa - 17338; Fungi - 3422; Plants - 5037; Viruses - 0; Other Eukaryotes - 2996 (source: NCBI BLink). ; unknown protein; Has 33 Blast hits to 33 proteins in 12 species: Archae - 0; Bacteria - 0; Metazoa - 0; Fungi - 0; Plants - 33; Viruses - 0; Other Eukaryotes - 0 (source: NCBI BLink).	11	1	1	1	136	14,5	5,27		0			0,002	11	1	1		0				0				0				0
Master Protein	AT1G17350	NADH:ubiquinone oxidoreductase intermediate-associated protein 30	11	2	2	1	236	26,0	5,99	0,001	5	1	1	0,001	5	1	1		0				0			0,012	11	2	2	0,011	5	1	1
Master Protein	AT5G10810	enhancer of rudimentary protein, putative	11	1	1	1	109	12,5	8,70	0,010	11	1	1		0			0,003	11	1	1		0				0				0
Master Protein	AT3G62840	Small nuclear ribonucleoprotein family protein ; Small nuclear ribonucleoprotein family protein ; Small nuclear ribonucleoprotein family protein	11	1	1	1	109	12,6	9,92		0			0,002	11	1	3		0				0				0				0
Master Protein	AT5G63620	GroES-like zinc-binding alcohol dehydrogenase family protein	11	3	3	1	427	45,5	7,65	0,002	3	1	1	0,011	4	1	1	0,001	6	2	2	0,001	6	2	2		0			0,017	3	1	1
Master Protein	AT4G25900	Galactose mutarotase-like superfamily protein	11	3	3	1	318	36,2	9,66		0			0,005	4	1	1		0			0,012	3	1	1	0,000	11	3	3	0,000	7	2	2
Master Protein	AT4G16830	Hyaluronan / mRNA binding family	10	5	3	1	355	37,4	8,06	0,000	8	4	21		0			0,000	3	1	2	0,012	3	1	3	0,000	9	4	5	0,000	7	3	3
Master Protein	AT1G32050	SCAMP family protein	10	2	2	1	264	30,0	7,78	0,006	10	2	3		0				0				0			0,012	3	1	1		0
Master Protein	AT2G46020	transcription regulatory protein SNF2, putative	10	12	12	1	2193	245,3	8,84	0,001	9	10	11	0,000	3,9671682626539	4	4	0,003	1,7327861377109	2	3	0,002	1	2	3	0,012	1	2	2	0,017	1	2	2
Master Protein	AT1G52930	Ribosomal RNA processing Brix domain protein	10,9375	2	2	1	320	36,7	9,67	0,006	10,9375	2	2	0,002	6,5625	1	2		0				0				0				0
Master Protein	AT1G04080	Tetratricopeptide repeat (TPR)-like superfamily protein	10	6	6	1	823	91,1	4,98	0,001	3	2	2	0,000	7	3	3	0,001	1	1	1	0,001	1	1	1		0			0,017	1	1	1
Master Protein	AT5G12370	exocyst complex component sec10 ; exocyst complex component sec10	10	5	5	1	825	89,6	5,36	0,001	3	2	3	0,001	5	2	2	0,007	2	1	1	0,002	2	1	2	0,004	1	1	1	0,003	1	1	1
Master Protein	AT3G19840	pre-mRNA-processing protein 40C	10	5	5	1	835	92,8	8,32	0,001	10	5	6	0,000	5	3	6	0,001	1	1	1	0,002	5	3	3		0				0
Master Protein	AT4G18950	Integrin-linked protein kinase family	10	3	3	1	459	52,6	6,09		0			0,003	3	1	1	0,004	6	2	2		0				0				0
Master Protein	AT4G27690	vacuolar protein sorting 26B	10	2	2	1	303	35,2	7,47		0				0				0			0,012	6,6006600660066	1	1		0			0,010	4	1	1
Master Protein	AT3G53110	P-loop containing nucleoside triphosphate hydrolases superfamily protein	10	4	4	1	496	55,3	5,29	0,001	3,0241935483871	1	2	0,000	8	2	3	0,006	3,0241935483871	1	1	0,000	3	2	2	0,000	5	2	2	0,000	5	2	2
Master Protein	AT4G28470	26S proteasome regulatory subunit S2 1B	10	7	2	1	891	97,9	5,21	0,000	6	4	18	0,000	6	4	11	0,001	2	2	2	0,000	8	5	5	0,000	4	3	5	0,000	1	1	2
Master Protein	AT1G24764	microtubule-associated proteins 70-2	10	5	3	1	634	70,2	7,09	0,009	3	1	2		0			0,007	1	1	1		0			0,004	3	2	2	0,014	3	2	2
Master Protein	AT2G38410	ENTH/VHS/GAT family protein	10	4	4	1	671	72,3	5,82	0,001	8	3	3	0,000	6	2	2	0,001	6	2	2		0			0,003	2	1	1		0
Master Protein	AT4G26965	NADH:ubiquinone oxidoreductase, 17.2kDa subunit	10	1	1	1	184	20,9	8,07	0,010	10	1	1		0			0,011	10	1	1	0,012	10	1	1		0				0
Master Protein	AT5G16040	Regulator of chromosome condensation (RCC1) family protein	10	2	2	1	396	42,9	5,68	0,001	5	1	3	0,000	5	1	5		0			0,012	5	1	1		0				0
Master Protein	AT5G25540	CTC-interacting domain 6	10	1	1	1	175	19,3	4,51	0,010	10	1	1		0			0,010	10	1	1	0,003	10	1	1		0			0,015	10	1	1
Master Protein	AT5G26860	lon protease 1	10	7	7	1	940	103,9	5,59	0,001	2	1	1	0,002	6	3	3	0,003	3	3	4	0,002	2	1	1	0,004	1	2	2	0,010	0,957446808510638	1	1
Master Protein	AT1G24460	unknown protein; FUNCTIONS IN: molecular_function unknown; INVOLVED IN: biological_process unknown; LOCATED IN: cellular_component unknown; EXPRESSED IN: 23 plant structures; EXPRESSED DURING: 14 growth stages; BEST Arabidopsis thaliana protein match is: unknown protein (TAIR:AT4G31570.1); Has 181008 Blast hits to 85359 proteins in 3551 species: Archae - 3290; Bacteria - 48304; Metazoa - 70793; F…	10	14	14	1	1807	202,0	4,64		0			0,000	1,8262313226342	2	2	0,000	5	7	7	0,000	8	9	11	0,000	5	8	10	0,000	5	8	11
Master Protein	AT3G55020	Ypt/Rab-GAP domain of gyp1p superfamily protein	10	6	6	1	777	87,1	4,94	0,002	2	2	2	0,000	3,6036036036036	2	2	0,003	5	3	3	0,001	7	4	4	0,003	3	2	3	0,000	3	2	2
Master Protein	AT2G41220	glutamate synthase 2	10	10	10	1	1629	177,6	7,01	0,001	5	6	7	0,000	3	3	4	0,000	2	3	3	0,001	3	4	5	0,000	3	4	4	0,000	2	3	3
Master Protein	AT5G19300	CONTAINS InterPro DOMAIN/s: Nucleic acid-binding, OB-fold-like (InterPro:IPR016027), Protein of unknown function DUF171 (InterPro:IPR003750); Has 3649 Blast hits to 1964 proteins in 291 species: Archae - 113; Bacteria - 121; Metazoa - 1082; Fungi - 399; Plants - 227; Viruses - 4; Other Eukaryotes - 1703 (source: NCBI BLink).	10	3	3	1	398	44,9	6,49	0,001	7	2	3	0,000	7	2	3		0			0,002	7	2	2	0,012	3	1	1	0,004	3	1	1
Master Protein	AT5G47080	casein kinase II beta chain 1	10,801393728223	3	3	1	287	32,3	5,33	0,003	4,8780487804878	1	2		0			0,003	5	1	1	0,003	5	2	2	0,012	4,8780487804878	1	1	0,014	4,8780487804878	1	1
Master Protein	AT5G51830	pfkB-like carbohydrate kinase family protein	10	2	2	1	343	37,0	5,15	0,002	4	1	1		0				0			0,003	6	1	1	0,008	4	1	2	0,017	4	1	1
Master Protein	AT1G31850	S-adenosyl-L-methionine-dependent methyltransferases superfamily protein ; S-adenosyl-L-methionine-dependent methyltransferases superfamily protein ; S-adenosyl-L-methionine-dependent methyltransferases superfamily protein	10	4	4	1	603	68,8	8,75	0,001	3	1	2	0,000	3	1	1	0,006	1	1	1	0,009	3	2	2		0				0
Master Protein	AT4G38130	histone deacetylase 1	10	4	4	1	501	56,0	5,34	0,001	8	3	6	0,002	5	2	2		0				0			0,000	2	1	1		0
Master Protein	AT2G21440	RNA-binding (RRM/RBD/RNP motifs) family protein	10	7	7	1	1003	112,0	9,38	0,001	10	7	9	0,000	5	3	5	0,011	2	1	1	0,012	2	1	1		0				0
Master Protein	AT3G06850	2-oxoacid dehydrogenases acyltransferase family protein ; 2-oxoacid dehydrogenases acyltransferase family protein	10	4	4	1	483	52,7	6,76		0				0				0			0,010	8	2	2	0,003	9	3	3	0,017	2	1	1
Master Protein	AT2G02160	CCCH-type zinc finger family protein	10,762331838565	4	4	1	669	75,8	5,20	0,001	8	3	3	0,011	5	2	2		0				0				0				0
Master Protein	AT4G32330	TPX2 (targeting protein for Xklp2) protein family ; TPX2 (targeting protein for Xklp2) protein family	10	3	3	1	437	47,5	8,50		0				0			0,011	4	1	2	0,012	4	1	1	0,012	2	1	1	0,006	10	3	3
Master Protein	AT4G26300	Arginyl-tRNA synthetase, class Ic	10	6	6	1	642	72,3	7,17	0,009	3	1	1	0,001	5	2	2	0,001	1	2	2	0,009	1	1	1		0			0,013	1	1	1
Master Protein	AT1G60660	cytochrome B5-like protein	10	1	1	1	121	13,7	5,78	0,001	10	1	2		0				0				0			0,003	10	1	1	0,002	10	1	1
Master Protein	AT2G38720	microtubule-associated protein 65-5	10,732538330494	3	3	1	587	67,1	7,66	0,001	10,732538330494	3	5	0,001	4	1	1		0				0				0				0
Master Protein	AT1G14620	decoy	10	4	4	1	233	27,1	8,57	0,001	6	2	2	0,037	4	1	1	0,001	6	2	2	0,002	10	3	4	0,000	10	3	4	0,000	10	3	6
Master Protein	AT1G03140	splicing factor Prp18 family protein	10	3	3	1	420	47,9	9,00	0,000	5	2	2	0,001	5	1	1	0,000	2	1	1		0			0,012	2	1	1		0
Master Protein	AT3G05810	FUNCTIONS IN: molecular_function unknown; INVOLVED IN: biological_process unknown; LOCATED IN: mitochondrion; EXPRESSED IN: 22 plant structures; EXPRESSED DURING: 13 growth stages; CONTAINS InterPro DOMAIN/s: IGR protein motif (InterPro:IPR019083); BEST Arabidopsis thaliana protein match is: unknown protein (TAIR:AT5G26800.1); Has 62 Blast hits to 62 proteins in 14 species: Archae - 0; Bacteria -…	10	1	1	1	112	12,4	10,55		0				0				0				0				0			0,006	10	1	1
Master Protein	AT3G08710	thioredoxin H-type 9 ; thioredoxin H-type 9	10	1	1	1	140	15,3	5,31	0,002	10	1	1	0,004	10	1	1		0			0,009	10	1	1		0				0
Master Protein	AT4G21150	ribophorin II (RPN2) family protein ; ribophorin II (RPN2) family protein	10	4	4	1	691	74,6	7,53	0,000	6	3	5	0,001	6,5123010130246	2	2	0,011	2	1	1	0,012	2	1	1		0				0
Master Protein	AT1G54650	Methyltransferase family protein	10	1	1	1	299	34,6	7,44		0				0				0			0,012	10	1	1		0				0
Master Protein	AT5G40930	translocase of outer membrane 20-4	10	1	1	1	187	21,0	5,59		0			0,002	10	1	1		0				0				0				0
Master Protein	AT3G50000	casein kinase II, alpha chain 2	10	3	1	1	403	47,2	8,27	0,001	7	2	3	0,000	3,2258064516129	1	2	0,011	5	2	2	0,002	2	1	1		0				0
Master Protein	AT4G38600	HEAT repeat ;HECT-domain (ubiquitin-transferase)	10,646186440678	12	12	1	1888	202,8	6,18	0,000	5	7	8	0,000	5	6	8	0,000	2	4	4	0,001	4	5	5	0,007	2	3	3	0,017	0,953389830508475	1	1
Master Protein	AT4G14730	Bax inhibitor-1 family protein	10	1	1	1	235	26,3	8,16		0				0			0,011	10	1	1		0				0				0
Master Protein	AT3G55440	triosephosphate isomerase	10	2	2	1	254	27,2	5,50	0,010	6,2992125984252	1	1		0				0				0			0,009	6,2992125984252	1	1	0,003	10	2	2
Master Protein	AT5G47840	adenosine monophosphate kinase	10	2	2	1	283	31,4	7,61		0				0			0,011	6	1	1	0,002	10	2	2	0,012	4	1	1		0
Master Protein	AT2G31810	ACT domain-containing small subunit of acetolactate synthase protein	10	3	3	1	491	53,8	8,97	0,010	3	1	1	0,018	3	1	1		0			0,012	8	2	2	0,012	2	1	1		0
Master Protein	AT1G19870	IQ-domain 32	10	5	5	1	794	86,8	5,30	0,001	5	3	4	0,000	7	3	5	0,000	4	2	3	0,002	2	1	2	0,003	1	1	1	0,002	1	1	1
Master Protein	AT2G24060	Translation initiation factor 3 protein	10	1	1	1	312	35,1	5,95		0				0				0				0			0,012	10	1	1		0
Master Protein	AT2G45790	phosphomannomutase	10	2	2	1	246	27,7	5,54		0				0			0,011	5	1	1	0,009	4,8780487804878	1	1		0				0
Master Protein	AT5G02850	hydroxyproline-rich glycoprotein family protein	10	2	2	1	426	46,1	5,03	0,001	10	2	3	0,051	4	1	1		0			0,003	4	1	1		0			0,017	4	1	1
Master Protein	AT3G55760	unknown protein; LOCATED IN: chloroplast stroma, chloroplast; EXPRESSED IN: 16 plant structures; EXPRESSED DURING: 10 growth stages; BEST Arabidopsis thaliana protein match is: unknown protein (TAIR:AT1G42430.2); Has 176 Blast hits to 125 proteins in 40 species: Archae - 0; Bacteria - 3; Metazoa - 19; Fungi - 9; Plants - 81; Viruses - 0; Other Eukaryotes - 64 (source: NCBI BLink). ; unknown prote…	10	5	5	1	578	65,5	5,49		0			0,000	4	3	3	0,001	1	2	2	0,009	7	3	3		0				0
Master Protein	AT2G45240	methionine aminopeptidase 1A	10	3	3	1	398	44,0	7,11	0,010	7	2	2	0,001	3	1	1	0,011	3	1	1	0,002	7	2	2	0,009	7	2	2	0,017	3	1	1
Master Protein	AT1G25490	ARM repeat superfamily protein	10	5	5	1	588	65,5	5,07	0,001	7	4	5	0,000	8	3	8	0,011	3,2312925170068	1	1	0,002	5	2	2		0			0,017	3,2312925170068	1	1
Master Protein	AT5G18620	chromatin remodeling factor17	10	7	2	1	1072	124,1	5,90	0,000	9	6	12	0,000	5	2	4	0,011	1	1	1	0,002	1	1	1	0,003	1	2	2	0,002	0,932835820895522	1	1
Master Protein	AT1G16850	unknown protein; FUNCTIONS IN: molecular_function unknown; INVOLVED IN: response to salt stress; LOCATED IN: endomembrane system; EXPRESSED IN: leaf apex, leaf whorl, male gametophyte, flower, leaf; EXPRESSED DURING: LP.06 six leaves visible, LP.04 four leaves visible, LP.10 ten leaves visible, petal differentiation and expansion stage, LP.08 eight leaves visible; BEST Arabidopsis thaliana protei…	10	1	1	1	152	16,7	6,58		0				0			0,011	10	1	1		0				0				0
Master Protein	AT2G35530	basic region/leucine zipper transcription factor 16	10	4	4	1	409	43,1	5,58	0,001	10	4	5		0				0				0				0			0,000	6	2	2
Master Protein	AT3G22520	unknown protein; INVOLVED IN: biological_process unknown; LOCATED IN: chloroplast stroma, chloroplast, chloroplast envelope; EXPRESSED IN: 24 plant structures; EXPRESSED DURING: 13 growth stages; BEST Arabidopsis thaliana protein match is: unknown protein (TAIR:AT4G14840.1); Has 717 Blast hits to 703 proteins in 179 species: Archae - 14; Bacteria - 134; Metazoa - 141; Fungi - 74; Plants - 209; Vi…	10,5	5	5	1	600	67,5	5,40	0,000	7	4	4	0,000	6	2	2	0,001	4	2	2	0,000	4	2	2		0			0,017	2	1	1
Master Protein	AT5G11760	unknown protein; CONTAINS InterPro DOMAIN/s: Protein of unknown function DUF1764, eukaryotic (InterPro:IPR013885); Has 1807 Blast hits to 1807 proteins in 277 species: Archae - 0; Bacteria - 0; Metazoa - 736; Fungi - 347; Plants - 385; Viruses - 0; Other Eukaryotes - 339 (source: NCBI BLink).	10	1	1	1	181	20,8	10,40	0,010	10	1	1		0				0				0				0				0
Master Protein	AT2G36835	unknown protein; FUNCTIONS IN: molecular_function unknown; INVOLVED IN: biological_process unknown; LOCATED IN: chloroplast envelope; EXPRESSED IN: 22 plant structures; EXPRESSED DURING: 13 growth stages; Has 26 Blast hits to 26 proteins in 11 species: Archae - 0; Bacteria - 0; Metazoa - 0; Fungi - 0; Plants - 26; Viruses - 0; Other Eukaryotes - 0 (source: NCBI BLink).	10	2	2	1	124	13,4	8,13		0				0			0,003	10	1	1	0,000	10	2	3	0,012	10	1	1	0,003	10	1	1
Master Protein	AT1G07510	FTSH protease 10	10	7	4	1	813	89,5	8,35	0,001	8	6	6	0,002	2,0910209102091	1	1	0,001	5	3	3	0,002	5	3	3	0,004	3,690036900369	2	2	0,014	1,4760147601476	1	1
Master Protein	AT5G46860	Syntaxin/t-SNARE family protein	10	3	3	1	268	29,5	6,42	0,010	9	2	2		0			0,010	6	2	2	0,012	5	1	1		0				0
Master Protein	AT3G22680	RNA-DIRECTED DNA METHYLATION 1	10	1	1	1	163	18,7	5,33	0,010	10	1	1		0				0				0				0				0
Master Protein	AT5G48180	nitrile specifier protein 5	10	3	3	1	326	35,8	5,19		0				0			0,011	3	1	1	0,001	6	2	2	0,000	6	2	2	0,008	3	1	1
Master Protein	AT3G05900	neurofilament protein-related	10	3	3	1	673	73,4	4,35	0,001	6	2	2	0,002	8	2	2		0				0			0,003	1	1	1		0
Master Protein	AT2G47580	spliceosomal protein U1A	10,4	2	2	1	250	28,1	9,16	0,001	4,8	1	1	0,011	4,8	1	1	0,000	10,4	2	4	0,000	4,8	1	3		0			0,017	4,8	1	1
Master Protein	AT2G13540	ARM repeat superfamily protein	10,377358490566	7	7	1	848	96,5	5,45	0,000	6	4	6	0,000	5	3	4	0,007	5	3	3	0,000	2	2	2	0,012	2	1	1		0
Master Protein	AT1G17890	NAD(P)-binding Rossmann-fold superfamily protein	10	2	2	1	328	36,2	6,74	0,010	6	1	1		0			0,011	3	1	1	0,002	3	1	2	0,003	3	1	1	0,015	3	1	1
Master Protein	AT5G53350	CLP protease regulatory subunit X	10	4	3	1	579	61,9	7,78	0,001	8	3	3		0			0,001	2	1	1	0,002	2	1	1	0,012	2	1	1		0
Master Protein	AT1G56460	HIT zinc finger ;PAPA-1-like conserved region	10	3	3	1	502	55,7	8,43	0,010	4,7808764940239	1	1		0			0,011	2	1	1	0,002	3	1	1		0				0
Master Protein	AT3G27310	plant UBX domain-containing protein 1	10	2	2	1	251	28,5	6,73	0,010	10	1	1	0,000	9,9601593625498	1	1	0,011	9,9601593625498	1	1	0,001	9,9601593625498	1	1	0,012	9,9601593625498	1	1		0
Master Protein	AT1G05500	Calcium-dependent lipid-binding (CaLB domain) family protein	10	3	3	1	560	62,9	5,87	0,010	4	1	1		0			0,011	2	1	1	0,009	7,5	2	3		0				0
Master Protein	AT1G16610	arginine/serine-rich 45	10	6	6	1	425	46,6	12,37	0,000	10	4	14	0,000	8	4	15	0,000	9	4	13	0,000	9	4	12	0,007	5	2	4	0,017	1	1	1
Master Protein	AT1G19520	pentatricopeptide (PPR) repeat-containing protein	10	6	6	1	725	82,5	5,38	0,006	1	1	1		0			0,011	4	1	1	0,009	5	3	3	0,004	1	1	1	0,000	6	3	3
Master Protein	AT1G76510	ARID/BRIGHT DNA-binding domain-containing protein	10	4	4	1	493	55,1	5,68	0,001	7	3	3	0,000	7	2	4	0,006	3	1	1	0,001	7	3	3		0				0
Master Protein	AT1G79500	Aldolase-type TIM barrel family protein ; Aldolase-type TIM barrel family protein ; Aldolase-type TIM barrel family protein ; Aldolase-type TIM barrel family protein	10	2	2	1	290	31,6	6,79	0,006	2	1	1		0			0,008	2	1	1	0,012	7	1	1		0				0
Master Protein	AT4G21110	G10 family protein	10	1	1	1	145	17,2	8,12	0,009	10	1	2	0,002	10	1	1		0				0				0				0
Master Protein	AT5G38840	SMAD/FHA domain-containing protein	10	4	4	1	735	82,1	5,12		0			0,001	6	2	3	0,000	3	2	2	0,001	3	2	2	0,010	2	1	1	0,017	2	1	1
Master Protein	AT2G26430	arginine-rich cyclin 1	10	4	4	1	416	47,5	8,88	0,001	10	4	4	0,010	5	1	1	0,011	4	1	2	0,012	10	2	2	0,012	4	2	2	0,017	4	1	1
Master Protein	AT5G09940	Protein of unknown function (DUF1635)	10	1	1	1	213	24,5	5,40		0			0,052	10	1	1		0				0				0				0
Master Protein	AT4G39090	Papain family cysteine protease	10	2	2	1	368	40,4	7,17		0				0				0			0,009	5	1	1	0,003	4,6195652173913	1	1		0
Master Protein	AT4G36630	Vacuolar sorting protein 39	10,3	5	5	1	1000	110,6	6,99	0,001	3,7	2	4	0,000	8,8	4	5		0			0,010	2,2	1	2		0				0
Master Protein	AT1G76500	Predicted AT-hook DNA-binding family protein	10	1	1	1	302	30,6	6,54	0,010	10	1	1		0				0				0				0				0
Master Protein	AT4G29510	arginine methyltransferase 11	10	3	3	1	390	43,9	4,97	0,010	10	2	2	0,000	5	1	1		0				0			0,012	5	1	1		0
Master Protein	AT3G59290	ENTH/VHS family protein	10,25390625	7	6	1	1024	109,6	5,71	0,001	7,12890625	4	5	0,000	8,59375	5	7		0			0,012	2,1484375	1	1	0,012	0,9765625	1	1		0
Master Protein	ATMG00090	structural constituent of ribosome;protein binding	10	3	3	1	556	64,7	10,42	0,007	4	1	1	0,035	4	1	1		0				0			0,000	5	2	2	0,000	1	1	1
Master Protein	AT5G45500	RNI-like superfamily protein ; RNI-like superfamily protein	10	6	6	1	771	87,6	8,27	0,001	7	5	6	0,026	2	1	1	0,001	4	2	2		0				0				0
Master Protein	AT2G22480	phosphofructokinase 5	10	4	3	1	537	58,6	7,25	0,001	5	2	3	0,000	5	2	3	0,001	4	2	3	0,001	7,4487895716946	3	3	0,000	4	2	4	0,000	1	1	1
Master Protein	AT2G35690	acyl-CoA oxidase 5	10	4	4	1	664	74,3	8,73	0,001	10	3	4	0,000	4	1	2	0,003	5	2	2	0,003	10	4	4	0,003	1	1	2	0,002	1	1	2
Master Protein	AT4G15790	unknown protein; INVOLVED IN: biological_process unknown; LOCATED IN: chloroplast; EXPRESSED IN: 21 plant structures; EXPRESSED DURING: 13 growth stages; Has 411 Blast hits to 380 proteins in 121 species: Archae - 4; Bacteria - 107; Metazoa - 85; Fungi - 29; Plants - 59; Viruses - 0; Other Eukaryotes - 127 (source: NCBI BLink).	10	1	1	1	147	16,5	4,89	0,001	10	1	1		0				0				0				0				0
Master Protein	AT3G42170	BED zinc finger ;hAT family dimerisation domain	10	4	4	1	696	78,8	5,35	0,010	3	1	3	0,000	10	4	7	0,005	1	1	1	0,012	2	1	1		0				0
Master Protein	AT5G09850	Transcription elongation factor (TFIIS) family protein	10	2	2	1	353	40,0	5,30	0,001	10	2	2	0,002	4	1	1		0			0,010	4	1	1		0				0
Master Protein	AT1G43190	polypyrimidine tract-binding protein 3 ; polypyrimidine tract-binding protein 3	10	2	2	1	432	48,2	6,83	0,010	10	2	2		0				0				0				0				0
Master Protein	AT5G57640	GCK domain-containing protein	10	1	1	1	226	24,9	4,32		0				0				0				0			0,012	10	1	1		0
Master Protein	AT5G42980	thioredoxin 3	10	2	2	1	118	13,1	5,14	0,010	10	1	1	0,002	10	1	3	0,000	10	2	3	0,000	10	2	5	0,000	10	2	4	0,000	10	2	5
Master Protein	AT1G01800	NAD(P)-binding Rossmann-fold superfamily protein	10	2	2	1	295	31,6	5,39		0				0			0,001	10	2	2	0,002	4	1	1	0,003	4	1	1	0,000	4	1	1
Master Protein	AT1G61690	phosphoinositide binding	10	6	6	1	1171	128,9	5,81	0,001	5	4	4	0,002	3	2	2	0,010	1	1	2	0,002	4	2	2		0				0
Master Protein	AT4G31200	SWAP (Suppressor-of-White-APricot)/surp RNA-binding domain-containing protein ; SWAP (Suppressor-of-White-APricot)/surp RNA-binding domain-containing protein ; SWAP (Suppressor-of-White-APricot)/surp RNA-binding domain-containing protein	10	4	4	1	650	72,5	6,73	0,001	8	3	3	0,000	3	2	2	0,010	3	1	1	0,009	5	3	3	0,012	3	1	1		0
Master Protein	AT3G46740	translocon at the outer envelope membrane of chloroplasts 75-III	10	5	5	1	818	89,1	8,79		0			0,001	3	2	2	0,011	2	1	1	0,002	5	3	3		0				0
Master Protein	AT2G01120	origin recognition complex subunit 4	10	1	1	1	424	47,9	8,09		0				0			0,011	10	1	1		0				0				0
Master Protein	AT4G20330	Transcription initiation factor TFIIE, beta subunit	10	2	2	1	286	32,4	9,44	0,001	10	2	4	0,000	5	1	2		0			0,001	10	2	2		0				0
Master Protein	AT3G52760	Integral membrane Yip1 family protein	10	1	1	1	257	27,6	7,37	0,010	10	1	1	0,015	10	1	1		0				0				0				0
Master Protein	AT5G61770	PETER PAN-like protein ; PETER PAN-like protein	10	2	2	1	346	38,9	7,87	0,010	10	2	2		0				0				0			0,012	3	1	1		0
Master Protein	AT1G61790	Oligosaccharyltransferase complex/magnesium transporter family protein	10	2	2	1	346	38,8	9,31	0,010	3	1	1	0,013	6	1	1		0				0				0				0
Master Protein	AT5G48240	unknown protein; FUNCTIONS IN: molecular_function unknown; INVOLVED IN: biological_process unknown; CONTAINS InterPro DOMAIN/s: Protein of unknown function DUF1665 (InterPro:IPR012459); Has 286 Blast hits to 283 proteins in 145 species: Archae - 0; Bacteria - 2; Metazoa - 103; Fungi - 97; Plants - 41; Viruses - 1; Other Eukaryotes - 42 (source: NCBI BLink).	10	3	3	1	356	39,7	8,34	0,010	10	3	3		0				0				0				0				0
Master Protein	AT5G44635	minichromosome maintenance (MCM2/3/5) family protein	10	6	6	1	831	92,8	5,48	0,010	3	2	2	0,001	6	4	4		0				0				0				0
Master Protein	AT1G55900	Haloacid dehalogenase-like hydrolase (HAD) superfamily protein	10	3	3	1	376	42,6	9,26	0,010	6	2	2		0			0,003	3	1	1	0,012	7,4468085106383	2	2		0				0
Master Protein	AT1G52360	Coatomer, beta' subunit	10	8	6	1	970	109,7	4,96	0,001	1	1	2	0,000	6	4	6	0,000	2	2	2	0,000	4	4	5	0,000	4	3	3	0,014	3	2	2
Master Protein	AT3G26560	ATP-dependent RNA helicase, putative	10	8	8	1	1168	134,1	6,81	0,001	6	5	7	0,000	5	4	7		0				0				0				0
Master Protein	AT4G39100	PHD finger family protein / bromo-adjacent homology (BAH) domain-containing protein	10	2	1	1	228	26,1	8,21	0,004	4	1	1		0			0,003	4	1	1	0,002	10	2	2		0				0
Master Protein	AT3G10530	Transducin/WD40 repeat-like superfamily protein	10	4	4	1	536	60,2	9,52	0,001	10	4	5	0,000	5	3	10		0				0				0				0
Master Protein	AT2G38770	P-loop containing nucleoside triphosphate hydrolases superfamily protein	10	10	10	1	1509	172,9	5,60	0,000	3	5	6	0,000	9	7	12	0,001	4	5	6	0,000	3	4	7		0			0,017	2	2	2
Master Protein	AT3G02200	Proteasome component (PCI) domain protein	10	3	3	1	417	46,8	5,12	0,001	5	1	1		0			0,011	5	1	2	0,000	10	3	4		0				0
Master Protein	AT2G31725	Eukaryotic protein of unknown function (DUF842)	10	1	1	1	149	17,5	6,38		0				0				0			0,009	10	1	1		0				0
Master Protein	AT2G16860	GCIP-interacting family protein	10	3	3	1	298	35,1	8,12		0			0,001	4	2	2	0,011	5	1	1		0				0				0
Master Protein	AT1G63470	AT hook motif DNA-binding family protein	10	2	2	1	378	39,6	9,79	0,010	4,4973544973545	1	2	0,037	5	1	1	0,003	4,4973544973545	1	1	0,002	4,4973544973545	1	1		0			0,017	4,4973544973545	1	1
Master Protein	AT5G54750	Transport protein particle (TRAPP) component	10	2	2	1	199	22,2	4,44		0				0				0			0,010	10	2	2		0				0
Master Protein	AT2G46270	G-box binding factor 3	10	2	2	1	359	38,6	9,28		0				0			0,011	5	1	1		0			0,009	4	1	1		0
Master Protein	AT3G43190	sucrose synthase 4	10	8	7	1	808	92,9	6,57	0,002	1	1	2		0			0,000	8	6	7	0,000	7	6	6	0,000	5	4	4	0,002	2	2	2
Master Protein	AT5G22220	E2F transcription factor 1	10	2	2	1	469	51,6	4,77	0,001	6	1	1		0				0			0,008	3	1	1		0				0
Master Protein	AT3G57940	Domain of unknown function (DUF1726) ;Putative ATPase (DUF699)	10	7	7	1	1028	115,4	7,50	0,001	9	6	6	0,001	0,972762645914397	1	2		0				0				0				0
Master Protein	AT5G49480	Ca2+-binding protein 1	10	1	1	1	160	17,2	4,46		0			0,026	10	1	1		0				0				0				0
Master Protein	AT4G34860	Plant neutral invertase family protein ; Plant neutral invertase family protein	9	4	4	1	571	65,0	6,54	0,001	2,1015761821366	1	1	0,000	5	2	3	0,001	4,2031523642732	2	3	0,000	4,2031523642732	2	3	0,003	2,1015761821366	1	1	0,014	2,1015761821366	1	1
Master Protein	AT1G04180	YUCCA 9	9	1	1	1	421	47,4	8,51	0,010	9	1	1		0				0				0				0				0
Master Protein	AT5G12290	dgd1 suppressor 1	9	3	3	1	602	68,9	7,09	0,001	4	1	2	0,000	9	3	3	0,001	7	2	2	0,000	7	2	2	0,004	4	1	1	0,003	4	1	1
Master Protein	AT4G29960	unknown protein; FUNCTIONS IN: molecular_function unknown; INVOLVED IN: biological_process unknown; LOCATED IN: plasma membrane; EXPRESSED IN: 23 plant structures; EXPRESSED DURING: 15 growth stages; Has 30201 Blast hits to 17322 proteins in 780 species: Archae - 12; Bacteria - 1396; Metazoa - 17338; Fungi - 3422; Plants - 5037; Viruses - 0; Other Eukaryotes - 2996 (source: NCBI BLink).	9	1	1	1	291	31,9	5,59		0			0,010	9	1	1		0				0				0				0
Master Protein	AT3G61620	3'-5'-exoribonuclease family protein ; 3'-5'-exoribonuclease family protein	9	2	2	1	241	26,5	5,53		0			0,003	4,5643153526971	1	1	0,001	5	1	1	0,002	9	2	2	0,009	5	1	1	0,017	9	2	2
Master Protein	AT5G47520	RAB GTPase homolog A5A	9	2	1	1	221	24,4	6,37	0,001	4	1	1		0			0,003	9	2	2	0,012	4	1	1	0,003	9	2	2	0,000	9	2	3
Master Protein	AT1G20920	P-loop containing nucleoside triphosphate hydrolases superfamily protein	9	5	5	1	1166	133,0	5,87	0,009	2	2	2	0,000	9	4	4		0				0				0				0
Master Protein	AT1G18070	Translation elongation factor EF1A/initiation factor IF2gamma family protein	9	4	4	1	543	60,5	5,31	0,006	2	1	1	0,008	2	1	1	0,011	3	1	1	0,002	9	3	4		0				0
Master Protein	AT1G63940	monodehydroascorbate reductase 6	9	4	4	1	493	53,3	8,02		0				0				0			0,012	3	1	1	0,000	4	2	2	0,002	4	2	2
Master Protein	AT1G63160	replication factor C 2	9	2	2	1	333	36,7	7,71	0,001	9	2	3	0,000	3,9039039039039	1	4		0			0,001	3,9039039039039	1	1	0,003	3,9039039039039	1	1	0,003	3,9039039039039	1	1
Master Protein	AT2G35040	AICARFT/IMPCHase bienzyme family protein	9,8993288590604	4	4	1	596	64,9	6,92	0,002	4	1	1	0,029	2	1	1	0,003	1	1	1	0,003	1	1	1	0,000	6	2	3	0,002	7	3	4
Master Protein	AT1G09620	ATP binding;leucine-tRNA ligases;aminoacyl-tRNA ligases;nucleotide binding;ATP binding;aminoacyl-tRNA ligases	9	5	5	1	1091	123,4	6,02	0,001	6	3	4	0,001	5	2	2		0			0,003	5	3	3		0				0
Master Protein	AT2G43810	Small nuclear ribonucleoprotein family protein ; Small nuclear ribonucleoprotein family protein	9	1	1	1	91	9,7	8,10		0				0				0				0			0,012	9	1	1	0,017	9	1	1
Master Protein	AT2G27200	P-loop containing nucleoside triphosphate hydrolases superfamily protein	9	2	1	1	537	60,7	6,96	0,001	9	2	3	0,000	5	1	1		0				0				0				0
Master Protein	AT1G48030	mitochondrial lipoamide dehydrogenase 1 ; mitochondrial lipoamide dehydrogenase 1	9	6	2	1	507	54,0	7,40	0,010	3	1	1		0			0,000	7	3	4	0,012	2	1	1	0,009	4	2	2	0,000	9	5	5
Master Protein	AT1G75990	PAM domain (PCI/PINT associated module) protein	9	3	1	1	487	55,6	8,34	0,001	6	2	7	0,000	6	2	2	0,010	3	1	1	0,002	3	1	2		0				0
Master Protein	AT3G02320	N2,N2-dimethylguanosine tRNA methyltransferase	9,8471986417657	4	3	1	589	65,6	7,71	0,001	2	1	1	0,000	6	2	3	0,003	1	1	1	0,010	1	1	1		0				0
Master Protein	AT1G26460	Tetratricopeptide repeat (TPR)-like superfamily protein	9	4	4	1	630	70,2	6,27	0,001	6	2	5	0,000	4	1	6	0,000	7	3	4	0,000	5	2	3	0,003	1	1	1	0,002	8	3	3
Master Protein	AT2G44620	mitochondrial acyl carrier protein 1	9	1	1	1	122	13,7	5,29	0,010	9	1	2	0,011	9	1	2		0			0,012	9	1	1	0,012	9	1	1	0,017	9	1	1
Master Protein	AT1G36240	Ribosomal protein L7Ae/L30e/S12e/Gadd45 family protein	9	1	1	1	112	12,3	9,77		0			0,002	9	1	1		0				0			0,003	9	1	3	0,000	9	1	2
Master Protein	AT1G18600	RHOMBOID-like protein 12	9	1	1	1	336	37,4	11,28		0				0			0,011	9	1	1		0				0				0
Master Protein	AT5G39090	HXXXD-type acyl-transferase family protein	9	2	2	1	448	49,9	6,84	0,010	7,8125	1	1		0			0,011	2	1	1		0				0				0
Master Protein	AT1G20140	SKP1-like 4	9,8159509202454	1	1	1	163	18,2	4,68		0			0,001	9,8159509202454	1	1		0			0,002	9,8159509202454	1	1		0				0
Master Protein	ATCG00490	ribulose-bisphosphate carboxylases	9	2	2	1	479	52,9	6,29	0,001	9	2	2		0				0				0				0				0
Master Protein	AT2G18400	ribosomal protein L6 family protein	9	1	1	1	102	11,6	9,74		0				0			0,010	9	1	1		0			0,012	9	1	1	0,017	9	1	1
Master Protein	AT2G36300	Integral membrane Yip1 family protein	9	1	1	1	255	27,1	7,34	0,001	9	1	2		0				0			0,002	9	1	1		0				0
Master Protein	AT5G11520	aspartate aminotransferase 3	9	4	2	1	449	48,9	9,29		0				0			0,004	2	1	1	0,000	6	3	3	0,000	9	4	4		0
Master Protein	AT5G58430	exocyst subunit exo70 family protein B1	9	4	4	1	624	70,6	5,24	0,000	9	3	3	0,000	4	1	1	0,000	4	3	3	0,000	9	4	4	0,009	1	1	1	0,003	1	1	1
Master Protein	AT5G54110	membrane-associated mannitol-induced	9	2	2	1	266	30,2	9,89	0,001	4	1	1	0,005	4	1	1	0,000	4	1	1	0,000	9	2	2	0,003	4	1	1	0,000	4	1	1
Master Protein	AT4G29330	DERLIN-1	9	1	1	1	266	29,2	9,95		0				0				0			0,002	9	1	1		0				0
Master Protein	AT5G63420	RNA-metabolising metallo-beta-lactamase family protein	9	8	8	1	911	100,5	8,22	0,001	9	6	8	0,002	3	2	3	0,001	3	3	3	0,000	6	4	4		0			0,014	3	2	2
Master Protein	AT2G30860	glutathione S-transferase PHI 9	9	2	2	1	215	24,1	6,65		0				0			0,008	6	1	1	0,002	3	1	1	0,003	3	1	1		0
Master Protein	AT4G32760	ENTH/VHS/GAT family protein	9	3	3	1	676	73,0	5,14	0,000	9	3	8	0,000	9	3	10	0,000	3	1	5	0,000	3	1	6	0,012	7	2	4	0,017	3	1	2
Master Protein	AT2G41160	Ubiquitin-associated (UBA) protein	9	1	1	1	287	31,7	10,13		0			0,002	9	1	1		0				0				0				0
Master Protein	AT2G16930	Ribosomal protein L27 family protein ; Ribosomal protein L27 family protein ; Ribosomal protein L27 family protein	9	2	2	1	154	16,7	10,51	0,001	9	1	2	0,001	9	1	2	0,003	9	2	4	0,000	9	2	5	0,000	9	2	5	0,000	9	2	5
Master Protein	AT1G80240	Protein of unknown function, DUF642	9	2	2	1	370	40,2	8,37		0				0			0,011	9	2	2	0,012	9	2	2		0				0
Master Protein	AT2G46860	pyrophosphorylase 3	9	1	1	1	216	24,9	5,83	0,010	9	1	1		0				0				0				0				0
Master Protein	AT3G63130	RAN GTPase activating protein 1 ; RAN GTPase activating protein 1	9,7196261682243	4	4	1	535	58,8	4,72	0,001	2	1	1	0,001	6	2	2	0,003	1	1	1	0,012	3	1	1		0			0,005	2	1	1
Master Protein	AT2G21270	ubiquitin fusion degradation 1	9	2	2	1	340	37,7	7,06	0,010	5	1	1		0				0				0			0,012	4	1	1		0
Master Protein	ATCG00670	plastid-encoded CLP P	9	2	2	1	196	22,1	5,08	0,001	9	2	2		0				0				0				0				0
Master Protein	AT5G14610	DEAD box RNA helicase family protein	9	7	1	1	712	76,2	9,39	0,000	9	7	11	0,000	9	5	9		0				0			0,003	3	2	2	0,010	1	1	1
Master Protein	AT5G24520	Transducin/WD40 repeat-like superfamily protein ; Transducin/WD40 repeat-like superfamily protein ; Transducin/WD40 repeat-like superfamily protein	9	1	1	1	341	37,9	4,88	0,010	9	1	1		0				0				0				0				0
Master Protein	AT4G22240	Plastid-lipid associated protein PAP / fibrillin family protein	9	2	1	1	310	33,6	5,83		0			0,008	4	1	1	0,011	4	1	1	0,002	4	1	1	0,012	4	1	1	0,017	4	1	1
Master Protein	AT1G21690	ATPase family associated with various cellular activities (AAA)	9	3	3	1	341	38,0	6,18	0,001	3	1	2	0,039	4	1	1	0,011	3	1	1	0,002	8	2	2		0				0
Master Protein	AT5G58370	P-loop containing nucleoside triphosphate hydrolases superfamily protein	9	3	3	1	465	52,4	10,13	0,001	5	2	4	0,045	4	1	1		0				0				0				0
Master Protein	AT1G70990	proline-rich family protein	9	1	1	1	176	19,4	9,57		0				0				0				0			0,012	9	1	3		0
Master Protein	AT2G25110	stromal cell-derived factor 2-like protein precursor	9	1	1	1	218	23,9	7,96	0,001	9	1	2	0,000	9	1	2		0				0				0				0
Master Protein	AT5G47880	eukaryotic release factor 1-1 ; eukaryotic release factor 1-1	9	3	1	1	436	48,7	5,30	0,001	9	3	5	0,000	7,3394495412844	2	2	0,001	9	3	3	0,002	7,3394495412844	2	2	0,003	7,3394495412844	2	2		0
Master Protein	AT5G55940	Uncharacterised protein family (UPF0172)	9	1	1	1	208	23,0	6,00		0				0			0,011	9	1	1		0				0				0
Master Protein	AT2G44610	Ras-related small GTP-binding family protein	9	2	1	1	208	23,1	7,90	0,001	5	1	3		0			0,001	5	1	2	0,002	5	1	1	0,012	4	1	1	0,017	9	2	2
Master Protein	AT5G48300	ADP glucose pyrophosphorylase 1	9	4	4	1	520	56,6	6,57	0,010	2	1	1	0,020	3	1	1		0			0,012	3	1	1	0,000	2	1	1		0
Master Protein	AT2G46610	RNA-binding (RRM/RBD/RNP motifs) family protein	9,6	2	1	1	250	29,7	10,30	0,000	4,4	1	16	0,000	4,4	1	16	0,000	9,6	2	4	0,000	4,4	1	3		0			0,005	4,4	1	1
Master Protein	AT5G54855	Pollen Ole e 1 allergen and extensin family protein	9	1	1	1	146	16,1	7,31		0				0				0			0,010	9	1	1		0				0
Master Protein	AT2G04160	Subtilisin-like serine endopeptidase family protein	9	5	5	1	772	82,8	9,39	0,010	2	1	1	0,000	5	3	4		0			0,012	2	1	1	0,012	4	2	3	0,017	4	2	2
Master Protein	AT4G01110	unknown protein; BEST Arabidopsis thaliana protein match is: unknown protein (TAIR:AT1G01453.1); Has 273 Blast hits to 272 proteins in 18 species: Archae - 0; Bacteria - 0; Metazoa - 0; Fungi - 0; Plants - 273; Viruses - 0; Other Eukaryotes - 0 (source: NCBI BLink).	9	1	1	1	261	28,8	10,23		0				0				0			0,012	9	1	1		0				0
Master Protein	AT5G54960	pyruvate decarboxylase-2	9	4	3	1	607	65,8	5,96	0,000	7,0840197693575	2	9	0,000	7,0840197693575	2	8	0,000	6	3	4	0,000	5,7660626029654	2	3	0,000	3	1	3	0,000	3	1	3
Master Protein	AT2G30970	aspartate aminotransferase 1 ; aspartate aminotransferase 1	9	3	3	1	430	47,7	8,19		0				0				0			0,012	6	2	2	0,009	2	1	1		0
Master Protein	AT4G05520	EPS15 homology domain 2	9	3	3	1	546	61,3	7,24	0,002	6	2	2	0,011	6	2	2	0,011	3,2967032967033	1	1	0,012	6	2	2		0				0
Master Protein	AT1G51730	Ubiquitin-conjugating enzyme family protein	9	4	4	1	252	28,7	4,22	0,001	8	2	3	0,000	4	2	4	0,000	7	2	2	0,010	5	2	2	0,000	8	3	3	0,000	8	3	3
Master Protein	AT4G39980	3-deoxy-D-arabino-heptulosonate 7-phosphate synthase 1	9	4	4	1	525	57,9	8,06		0			0,002	6	2	2	0,001	4	2	3	0,000	2	1	3	0,000	4	2	2	0,000	4	2	2
Master Protein	AT1G18850	unknown protein; FUNCTIONS IN: molecular_function unknown; INVOLVED IN: biological_process unknown; LOCATED IN: nucleolus; EXPRESSED IN: 22 plant structures; EXPRESSED DURING: 13 growth stages; Has 40 Blast hits to 40 proteins in 13 species: Archae - 0; Bacteria - 0; Metazoa - 0; Fungi - 0; Plants - 40; Viruses - 0; Other Eukaryotes - 0 (source: NCBI BLink).	9	1	1	1	399	43,9	5,29	0,009	9	1	1		0				0				0				0				0
Master Protein	AT2G36200	P-loop containing nucleoside triphosphate hydrolases superfamily protein	9	7	6	1	1040	117,4	5,97	0,001	4	3	3	0,000	9	6	9	0,011	1	1	1	0,010	1	1	1		0			0,003	1	1	1
Master Protein	AT1G10760	Pyruvate phosphate dikinase, PEP/pyruvate binding domain	9	8	8	1	1399	156,5	5,92	0,001	8	7	8	0,000	8,506075768406	6	6		0				0				0				0
Master Protein	AT4G26410	Uncharacterised conserved protein UCP022280	9	2	2	1	263	29,2	7,14	0,001	5	1	1		0			0,001	5	1	1	0,001	9	2	2	0,003	5	1	1		0
Master Protein	AT4G39080	vacuolar proton ATPase A3	9	5	5	1	821	92,8	5,94	0,001	2	2	2	0,000	2	1	2	0,003	3	2	2	0,009	3	1	1	0,000	3	2	3	0,000	4	3	5
Master Protein	AT1G11240	CONTAINS InterPro DOMAIN/s: Nucleolar protein 12 (InterPro:IPR019186); Has 2484 Blast hits to 1934 proteins in 262 species: Archae - 0; Bacteria - 90; Metazoa - 921; Fungi - 378; Plants - 144; Viruses - 18; Other Eukaryotes - 933 (source: NCBI BLink).	9,5	1	1	1	200	22,7	9,76	0,001	9,5	1	1		0				0			0,012	9,5	1	1		0				0
Master Protein	AT1G66680	S-adenosyl-L-methionine-dependent methyltransferases superfamily protein	9	2	2	1	358	39,2	4,60	0,005	4	1	1		0			0,011	5,3072625698324	1	1		0				0				0
Master Protein	AT5G64420	DNA polymerase V family	9	8	8	1	1306	146,0	5,35	0,000	9	7	11	0,000	5	5	6	0,011	1	1	1	0,002	2	3	4		0				0
Master Protein	AT3G16950	lipoamide dehydrogenase 1	9	4	1	1	623	66,6	8,41	0,010	2	1	1	0,009	5	2	2		0			0,012	2,8892455858748	1	1	0,004	1	1	2	0,002	1	1	2
Master Protein	AT3G01980	NAD(P)-binding Rossmann-fold superfamily protein	9	1	1	1	296	32,6	7,30		0				0				0				0			0,012	9	1	1		0
Master Protein	AT4G23630	VIRB2-interacting protein 1	9	2	2	1	275	30,5	8,29	0,009	9	2	4	0,010	5	1	1		0				0				0				0
Master Protein	AT3G55030	phosphatidylglycerolphosphate synthase 2	9	1	1	1	233	25,2	9,58		0			0,031	9	1	1		0				0				0				0
Master Protein	AT1G51380	DEA(D/H)-box RNA helicase family protein	9	2	1	1	392	44,3	8,03	0,001	9	2	2		0				0				0			0,003	3	1	1		0
Master Protein	AT2G43980	inositol 1,3,4-trisphosphate 5/6-kinase 4	9	2	2	1	488	54,1	5,41	0,010	3	1	1		0				0				0			0,012	6	1	1		0
Master Protein	AT3G19770	Vacuolar sorting protein 9 (VPS9) domain	9	2	2	1	520	57,9	4,91	0,006	5	1	1	0,002	4	1	1		0				0				0				0
Master Protein	AT5G63550	DEK domain-containing chromatin associated protein	9	6	6	1	531	59,5	5,17	0,001	8	4	7	0,002	3	2	2	0,000	4	3	7	0,000	4	3	6		0				0
Master Protein	AT5G19350	RNA-binding (RRM/RBD/RNP motifs) family protein	9	2	2	1	425	46,6	5,69	0,001	9	2	3	0,000	6	1	1		0				0			0,012	2	1	1	0,017	2	1	1
Master Protein	AT5G15530	biotin carboxyl carrier protein 2	9	2	1	1	255	27,3	7,80	0,001	3	1	1		0			0,011	5	1	1	0,002	5	1	1	0,000	9	2	3	0,002	9	2	3
Master Protein	AT5G65770	little nuclei4	9	8	8	1	1042	121,1	5,34	0,001	2,7831094049904	2	2	0,000	2	2	4	0,004	1	1	1	0,001	5	4	4		0			0,014	1	2	2
Master Protein	AT5G63190	MA3 domain-containing protein ; MA3 domain-containing protein	9,4017094017094	4	4	1	702	77,5	5,22	0,001	2	1	2	0,001	2	1	1		0			0,011	4	2	2		0				0
Master Protein	AT1G19530	unknown protein; FUNCTIONS IN: molecular_function unknown; INVOLVED IN: N-terminal protein myristoylation, anaerobic respiration; LOCATED IN: cellular_component unknown; EXPRESSED IN: leaf apex, inflorescence meristem, hypocotyl, root, flower; EXPRESSED DURING: petal differentiation and expansion stage; Has 47 Blast hits to 47 proteins in 13 species: Archae - 0; Bacteria - 0; Metazoa - 0; Fungi -…	9,4017094017094	1	1	1	117	13,6	9,20		0				0			0,011	9,4017094017094	1	1		0				0				0
Master Protein	AT1G06410	trehalose-phosphatase/synthase 7	9	5	5	1	851	96,6	5,85	0,001	6	3	4	0,000	4	2	5	0,000	4	3	3	0,003	2	1	1		0				0
Master Protein	AT3G54170	FKBP12 interacting protein 37	9	3	3	1	330	37,2	5,00	0,010	3	1	2		0			0,011	3	1	1	0,012	9	2	2		0				0
Master Protein	AT1G17290	alanine aminotransferas	9	4	4	1	543	59,8	6,43	0,001	9	4	8	0,000	4	2	3	0,001	9	3	3	0,002	9	4	5	0,012	4	2	2		0
Master Protein	AT4G17620	glycine-rich protein	9,375	4	4	1	544	60,3	5,40	0,001	2	1	2	0,002	6	3	3	0,000	5	3	4	0,000	5	3	4	0,000	5	3	3	0,000	2	1	1
Master Protein	AT4G16155	dihydrolipoyl dehydrogenases	9	4	1	1	630	67,0	7,77	0,010	2	1	1	0,000	5,3968253968254	2	2		0				0			0,004	1,9047619047619	1	2	0,002	1,9047619047619	1	2
Master Protein	AT5G48370	Thioesterase/thiol ester dehydrase-isomerase superfamily protein	9	2	2	1	438	49,4	7,49	0,001	9	2	3	0,001	4	1	1	0,001	4	1	1	0,001	4	1	1	0,003	4	1	2	0,002	4	1	2
Master Protein	AT1G62830	LSD1-like 1	9	4	4	1	844	93,3	4,93	0,010	2,8436018957346	1	1	0,000	6	2	3	0,003	5	2	2	0,002	1,4218009478673	1	1		0				0
Master Protein	AT4G17190	farnesyl diphosphate synthase 2	9	3	3	1	342	39,8	5,77		0				0			0,011	4	1	1	0,003	4	1	1	0,003	4	2	2		0
Master Protein	AT1G21000	PLATZ transcription factor family protein	9	1	1	1	246	27,6	8,69	0,010	9	1	1	0,004	9	1	1		0				0				0				0
Master Protein	AT2G05120	Nucleoporin, Nup133/Nup155-like	9	7	7	1	1285	144,5	5,55	0,001	6	5	6	0,001	2	2	4	0,006	2	2	2	0,002	1	1	1	0,000	2	2	3	0,000	5	4	5
Master Protein	AT1G62790	Bifunctional inhibitor/lipid-transfer protein/seed storage 2S albumin superfamily protein	9	2	2	1	150	15,7	7,85	0,009	8	1	1		0			0,000	8	1	1	0,002	8	1	1	0,007	9	1	1		0
Master Protein	AT5G47170	unknown protein; BEST Arabidopsis thaliana protein match is: unknown protein (TAIR:AT1G01130.1); Has 1807 Blast hits to 1807 proteins in 277 species: Archae - 0; Bacteria - 0; Metazoa - 736; Fungi - 347; Plants - 385; Viruses - 0; Other Eukaryotes - 339 (source: NCBI BLink).	9	1	1	1	150	16,9	5,36		0				0			0,011	9	1	1		0				0				0
Master Protein	AT1G02140	mago nashi family protein	9	1	1	1	150	17,4	5,60	0,001	9	1	1		0				0				0				0				0
Master Protein	AT5G22100	RNA cyclase family protein	9	2	2	1	375	40,8	7,78	0,009	4	1	2	0,001	9	2	3		0				0				0				0
Master Protein	AT4G27870	Vacuolar iron transporter (VIT) family protein	9	3	3	1	761	82,5	4,79	0,002	6	2	2	0,003	2,6281208935611	1	1	0,011	2	1	1		0				0				0
Master Protein	AT5G28850	Calcium-binding EF-hand family protein	9	2	2	1	536	61,9	5,16	0,001	9	2	3	0,002	2	1	2	0,011	2	1	1	0,003	9	2	2		0				0
Master Protein	AT1G11400	partner of Y14-MAGO ; partner of Y14-MAGO ; partner of Y14-MAGO	9	1	1	1	204	22,6	9,44	0,009	9	1	1		0			0,011	9	1	1		0				0				0
Master Protein	AT3G12250	TGACG motif-binding factor 6	9	4	1	1	355	39,7	8,88	0,001	2,8169014084507	1	1	0,000	3	1	2	0,003	6	2	2	0,002	6	2	3		0			0,008	2,8169014084507	1	1
Master Protein	AT5G25265	unknown protein; FUNCTIONS IN: molecular_function unknown; INVOLVED IN: biological_process unknown; LOCATED IN: plasma membrane, membrane; EXPRESSED IN: cultured cell, leaf; BEST Arabidopsis thaliana protein match is: unknown protein (TAIR:AT2G25260.1); Has 30201 Blast hits to 17322 proteins in 780 species: Archae - 12; Bacteria - 1396; Metazoa - 17338; Fungi - 3422; Plants - 5037; Viruses - 0; O…	9,2896174863388	2	2	1	366	40,9	8,57	0,001	9,2896174863388	2	2	0,000	9,2896174863388	2	3	0,011	4	1	1	0,002	4	1	1	0,003	4	1	1	0,017	4	1	1
Master Protein	AT3G18480	CCAAT-displacement protein alternatively spliced product	9	6	6	1	689	79,6	5,58	0,001	5	2	2	0,002	3	1	1	0,001	5	5	5	0,001	5	5	5	0,000	1	2	2	0,000	1	1	1
Master Protein	AT4G22770	AT hook motif DNA-binding family protein	9,2814371257485	3	1	1	334	35,1	9,29		0			0,004	4	1	1	0,003	8	2	2	0,012	4	1	1	0,004	4	1	1	0,017	4	2	2
Master Protein	AT4G38150	Pentatricopeptide repeat (PPR) superfamily protein ; Pentatricopeptide repeat (PPR) superfamily protein	9	2	2	1	302	33,4	6,92	0,005	4,3046357615894	1	1	0,000	9	2	2		0				0				0				0
Master Protein	AT5G50410	unknown protein; Has 1807 Blast hits to 1807 proteins in 277 species: Archae - 0; Bacteria - 0; Metazoa - 736; Fungi - 347; Plants - 385; Viruses - 0; Other Eukaryotes - 339 (source: NCBI BLink).	9	1	1	1	259	30,1	7,72	0,002	9	1	1	0,001	9	1	2		0				0				0				0
Master Protein	AT2G17130	isocitrate dehydrogenase subunit 2	9	2	2	1	367	39,6	6,55	0,001	3	1	2	0,000	9	2	6	0,011	3	1	2	0,010	3	1	1		0				0
Master Protein	AT1G16890	ubiquitin-conjugating enzyme 36	9	1	1	1	162	18,2	6,57		0				0			0,003	9	1	1		0				0				0
Master Protein	AT3G05000	Transport protein particle (TRAPP) component	9,2485549132948	1	1	1	173	19,6	7,74		0			0,004	9,2485549132948	1	1		0				0				0				0
Master Protein	AT5G02530	RNA-binding (RRM/RBD/RNP motifs) family protein	9	1	1	1	292	30,8	9,98		0			0,014	9	1	1		0				0				0				0
Master Protein	AT5G55920	S-adenosyl-L-methionine-dependent methyltransferases superfamily protein	9,2375366568915	7	4	1	682	76,7	5,11	0,001	6	4	6	0,001	1	1	2		0				0			0,000	5	4	4	0,003	1	1	1
Master Protein	AT2G34840	Coatomer epsilon subunit	9	1	1	1	293	32,6	5,26	0,001	9	1	1		0				0				0				0				0
Master Protein	AT4G32180	pantothenate kinase 2	9	4	4	1	901	99,6	5,90	0,001	9	4	4	0,002	2,330743618202	1	1	0,001	1	1	1		0				0				0
Master Protein	AT2G19270	CONTAINS InterPro DOMAIN/s: Mitotic checkpoint protein PRCC, C-terminal (InterPro:IPR018800); Has 930 Blast hits to 533 proteins in 146 species: Archae - 0; Bacteria - 18; Metazoa - 327; Fungi - 143; Plants - 61; Viruses - 0; Other Eukaryotes - 381 (source: NCBI BLink).	9	2	2	1	359	39,0	8,18	0,001	5	1	1	0,021	4	1	1		0				0				0				0
Master Protein	AT1G07090	Protein of unknown function (DUF640)	9	1	1	1	196	21,5	9,47		0				0			0,011	9	1	1	0,012	9	1	1		0				0
Master Protein	AT3G28480	Oxoglutarate/iron-dependent oxygenase	9	2	2	1	316	35,5	6,79	0,001	5	1	1		0			0,003	3	1	1	0,000	9	2	2		0			0,014	5	1	1
Master Protein	AT3G54110	plant uncoupling mitochondrial protein 1	9	2	2	1	306	32,6	9,57	0,003	9	2	2	0,035	5	1	1		0				0				0				0
Master Protein	AT5G13560	unknown protein; BEST Arabidopsis thaliana protein match is: unknown protein (TAIR:AT2G37370.1); Has 12055 Blast hits to 8846 proteins in 811 species: Archae - 217; Bacteria - 1046; Metazoa - 6104; Fungi - 1115; Plants - 528; Viruses - 14; Other Eukaryotes - 3031 (source: NCBI BLink).	9	4	4	1	679	76,6	5,11	0,010	4	2	2		0			0,003	4	2	2	0,009	2	1	1		0				0
Master Protein	AT5G66380	folate transporter 1	9	1	1	1	308	34,1	9,88	0,010	9	1	1		0				0				0				0				0
Master Protein	AT4G36060	basic helix-loop-helix (bHLH) DNA-binding superfamily protein	9	1	1	1	286	31,8	6,11	0,010	9	1	2		0				0				0				0				0
Master Protein	AT1G25540	phytochrome and flowering time regulatory protein (PFT1)	9	4	4	1	836	89,5	8,25	0,009	5	2	2	0,002	2	1	1		0				0			0,012	1	1	1		0
Master Protein	AT4G04614	unknown protein; Has 35333 Blast hits to 34131 proteins in 2444 species: Archae - 798; Bacteria - 22429; Metazoa - 974; Fungi - 991; Plants - 531; Viruses - 0; Other Eukaryotes - 9610 (source: NCBI BLink).	9	1	1	1	176	20,1	7,25		0			0,004	9	1	1		0			0,012	9	1	1		0				0
Master Protein	AT2G43950	chloroplast outer envelope protein 37	9	1	1	1	343	38,8	9,11		0			0,002	9	1	1		0			0,003	9	1	1		0				0
Master Protein	AT4G14104	unknown protein; Has 35333 Blast hits to 34131 proteins in 2444 species: Archae - 798; Bacteria - 22429; Metazoa - 974; Fungi - 991; Plants - 531; Viruses - 0; Other Eukaryotes - 9610 (source: NCBI BLink).	9	1	1	1	144	15,7	4,56		0				0				0			0,012	9	1	1		0				0
Master Protein	AT1G72440	CCAAT-binding factor	9	4	4	1	1043	117,0	5,24	0,010	5	2	2	0,000	3	2	2		0				0				0				0
Master Protein	AT5G26780	serine hydroxymethyltransferase 2 ; serine hydroxymethyltransferase 2	9	4	4	1	533	59,1	8,73		0				0			0,007	4	1	1	0,001	7	3	3	0,009	1	1	1		0
Master Protein	AT2G20060	Ribosomal protein L4/L1 family	9	2	2	1	300	33,2	10,30	0,010	4	1	1		0			0,011	4	1	1		0			0,003	4	1	1	0,017	9	2	2
Master Protein	AT1G32150	basic region/leucine zipper transcription factor 68	8,9974293059126	2	2	1	389	40,8	6,55		0			0,000	3	1	1		0			0,012	5	1	1		0				0
Master Protein	AT4G02510	translocon at the outer envelope membrane of chloroplasts 159	8	10	10	1	1503	160,7	4,55	0,000	3	3	5	0,000	8	7	9	0,001	4	4	5	0,000	3	3	4	0,012	1	1	1	0,015	0,598802395209581	1	1
Master Protein	AT5G51840	unknown protein; Has 30201 Blast hits to 17322 proteins in 780 species: Archae - 12; Bacteria - 1396; Metazoa - 17338; Fungi - 3422; Plants - 5037; Viruses - 0; Other Eukaryotes - 2996 (source: NCBI BLink).	8	2	2	1	245	27,1	8,06		0				0				0			0,012	8	2	2		0				0
Master Protein	AT1G23550	similar to RCD one 2	8	1	1	1	323	35,6	8,07		0				0				0			0,012	8	1	3		0				0
Master Protein	AT2G29700	pleckstrin homologue 1	8	1	1	1	145	16,8	7,34		0				0				0				0				0			0,017	8	1	1
Master Protein	AT5G17810	WUSCHEL related homeobox 12 ; WUSCHEL related homeobox 12	8	1	1	1	268	29,7	6,58		0				0			0,011	8	1	1		0				0				0
Master Protein	AT1G09400	FMN-linked oxidoreductases superfamily protein	8	1	1	1	324	36,4	6,80	0,010	8	1	1		0				0				0				0				0
Master Protein	AT4G14070	acyl-activating enzyme 15	8	4	4	1	727	81,4	8,76		0				0			0,003	3	2	2	0,012	7	3	4		0				0
Master Protein	AT3G58600	Adaptin ear-binding coat-associated protein 1 NECAP-1	8	1	1	1	302	33,9	4,84	0,002	8	1	2	0,003	8	1	1	0,011	8	1	1	0,012	8	1	1	0,012	8	1	1		0
Master Protein	AT5G18540	unknown protein; Has 2026 Blast hits to 792 proteins in 129 species: Archae - 2; Bacteria - 12; Metazoa - 1126; Fungi - 267; Plants - 292; Viruses - 0; Other Eukaryotes - 327 (source: NCBI BLink).	8	1	1	1	168	18,5	10,05		0				0			0,011	8	1	1		0				0				0
Master Protein	AT1G79150	binding	8	4	4	1	830	94,8	8,65	0,001	6	3	4	0,001	4	2	2		0				0				0				0
Master Protein	AT1G06430	FTSH protease 8	8,9051094890511	5	4	1	685	73,2	5,95	0,010	3	1	1	0,003	3	2	2	0,011	1	1	1	0,003	4	2	2	0,012	1	1	1	0,000	1	1	1
Master Protein	AT5G06210	RNA binding (RRM/RBD/RNP motifs) family protein	8,9041095890411	1	1	1	146	15,4	9,04		0				0				0			0,001	8,9041095890411	1	1	0,004	8,9041095890411	1	1		0
Master Protein	AT3G59650	mitochondrial ribosomal protein L51/S25/CI-B8 family protein	8,9041095890411	1	1	1	146	16,6	10,36		0				0			0,011	8,9041095890411	1	1	0,003	8,9041095890411	1	1		0			0,000	8,9041095890411	1	1
Master Protein	AT4G36690	U2 snRNP auxilliary factor, large subunit, splicing factor	8	3	3	1	573	63,5	7,94	0,001	8	3	5	0,000	3	1	4		0			0,012	3	1	1		0				0
Master Protein	AT4G33650	dynamin-related protein 3A	8	8	2	1	809	89,7	6,44	0,001	3,4610630407911	3	4	0,000	4	3	5	0,011	1	2	2	0,001	4	4	4		0			0,017	1	1	1
Master Protein	AT1G74260	purine biosynthesis 4	8	6	6	1	1407	153,9	5,36	0,006	3,909026297086	3	3	0,004	3	2	2		0			0,012	4	3	3		0				0
Master Protein	AT4G16100	Protein of unknown function (DUF789)	8	2	2	1	394	44,6	5,88	0,002	8	2	2		0				0				0			0,009	4	1	1		0
Master Protein	AT3G07950	rhomboid protein-related	8	1	1	1	304	34,1	7,87		0				0			0,011	8	1	1	0,012	8	1	1		0				0
Master Protein	ATCG00120	ATP synthase subunit alpha	8	3	2	1	507	55,3	5,25	0,001	4	1	2	0,002	4	1	2	0,011	2	1	1		0			0,007	2	1	1	0,017	2	1	1
Master Protein	AT3G12130	KH domain-containing protein / zinc finger (CCCH type) family protein	8	2	2	1	248	25,9	9,42	0,001	8	2	3		0			0,007	8	1	1		0				0			0,017	7	1	1
Master Protein	AT2G36485	ENTH/VHS family protein	8	1	1	1	158	17,6	8,62	0,010	8	1	1		0				0				0				0				0
Master Protein	AT1G69210	Uncharacterised protein family UPF0090	8	2	2	1	305	34,2	5,05		0				0			0,001	3	1	1	0,003	3	1	1	0,000	8	2	2	0,002	3	1	1
Master Protein	AT1G02090	Proteasome component (PCI) domain protein	8	1	1	1	260	29,5	5,72	0,002	8	1	1	0,002	8	1	1		0				0				0				0
Master Protein	AT1G78200	Protein phosphatase 2C family protein ; Protein phosphatase 2C family protein	8,8339222614841	2	2	1	283	30,8	8,68	0,010	4	1	1		0				0				0			0,012	4	1	1	0,005	8,8339222614841	2	2
Master Protein	AT3G46220	unknown protein; CONTAINS InterPro DOMAIN/s: Protein of unknown function DUF2042 (InterPro:IPR018611); Has 559 Blast hits to 533 proteins in 154 species: Archae - 3; Bacteria - 32; Metazoa - 305; Fungi - 42; Plants - 50; Viruses - 3; Other Eukaryotes - 124 (source: NCBI BLink).	8	4	4	1	804	89,0	5,43	0,001	4	2	3	0,000	4	2	3	0,011	2	1	1	0,002	3	2	2	0,012	2	1	1	0,017	2	1	1
[truncated: 1,907 more rows]

## Sheet: Table 2
Master	Accession	Description	Exp. q-value	Coverage	# Peptides	# Unique Peptides	# Protein Groups	# AAs	MW [kDa]	calc. pI	Coverage A2 Mascot	# Peptides A2 Mascot	# PSMs A2 Mascot	Coverage B2 Mascot	# Peptides B2 Mascot	# PSMs B2 Mascot	Coverage C2 Mascot	# Peptides C2 Mascot	# PSMs C2 Mascot	Coverage D2 Mascot	# Peptides D2 Mascot	# PSMs D2 Mascot	Coverage E2 Mascot	# Peptides E2 Mascot	# PSMs E2 Mascot	Coverage F2 Mascot	# Peptides F2 Mascot	# PSMs F2 Mascot
Master Protein	AT4G10480	Nascent polypeptide-associated complex (NAC), alpha subunit family protein	0,000	88	10	10	1	212	23,2	4,42	69	8	14	38	5	13	75	8	11	32	5	8	39,622641509434	6	9	38	5	8
Master Protein	AT3G16420	PYK10-binding protein 1 ; PYK10-binding protein 1 ; PYK10-binding protein 1	0,000	86	19	19	1	298	32,1	5,77	54	10	49	65	12	42	83	17	93	71	13	80	80	15	81	80	14	65
Master Protein	AT2G27710	60S acidic ribosomal protein family ; 60S acidic ribosomal protein family ; 60S acidic ribosomal protein family	0,000	83	11	7	1	115	11,4	4,68	72	7	27	70	6	27	68,695652173913	7	17	61	6	15	64	6	10	60	5	12
Master Protein	AT3G53990	Adenine nucleotide alpha hydrolases-like superfamily protein	0,000	79,375	12	12	1	160	17,8	5,94	51,875	7	12	54,375	6	13	72,5	8	21	73,125	8	20	55,625	7	16	79,375	10	23
Master Protein	AT1G14980	chaperonin 10	0,000	78	10	10	1	98	10,8	7,42	42	5	13	39	4	10	64	7	19	78	8	23	78	8	16	54	7	18
Master Protein	AT3G52300	ATP synthase D chain, mitochondrial	0,000	76	24	24	1	168	19,6	5,19	70	14	78	57	12	52	69	16	139	69	20	130	69	19	103	76	21	87
Master Protein	AT4G15802	heat shock factor binding protein	0,000	74	6	6	1	86	9,3	4,48	29	2	2	43	3	5	74	5	6	51	5	8	43	4	6	43	3	4
Master Protein	AT3G09840	cell division cycle 48	0,000	72	57	18	1	809	89,3	5,25	33	20	47	35	21	43	61	45	89	65,512978986403	41	83	56	35	72	55	36	67
Master Protein	AT2G27720	60S acidic ribosomal protein family	0,000	72	8	4	1	115	11,4	4,61	66	5	15	64	4	15	68,695652173913	6	11	68,695652173913	6	13	72	5	8	70	6	10
Master Protein	AT1G76030	ATPase, V1 complex, subunit B protein	0,000	71	33	10	1	486	54,1	5,10	57	22	104	53	21	94	65,843621399177	27	65	60	23	59	61	22	53	60	23	61
Master Protein	AT2G33150	peroxisomal 3-ketoacyl-CoA thiolase 3	0,000	69	26	24	1	462	48,5	8,34	65	21	101	62,987012987013	20	101	54	17	74	61	19	58	63	20	59	64	21	58
Master Protein	AT5G08680	ATP synthase alpha/beta family protein	0,000	68	39	37	1	559	59,8	6,49	57,602862254025	25	271	59	27	265	64,221824686941	34	257	62,432915921288	31	191	65	31	177	62,432915921288	29	173
Master Protein	AT1G78900	vacuolar ATP synthase subunit A ; vacuolar ATP synthase subunit A	0,000	68	37	37	1	623	68,8	5,24	48	25	90	49	24	73	55	25	69	51	22	48	48	24	48	43,338683788122	22	45
Master Protein	AT1G73230	Nascent polypeptide-associated complex NAC	0,000	68	7	7	1	165	18,0	6,21	49	3	9	49	3	8	38	4	9	49	5	8	40	4	8	54	4	7
Master Protein	AT1G17880	basic transcription factor 3	0,000	68	6	6	1	165	17,9	7,25	38	2	6	40	3	7	68	5	8	56	4	5	40	2	5	40	2	4
Master Protein	AT5G19510	Translation elongation factor EF1B/ribosomal protein S6 family protein	0,000	68	12	10	1	224	24,2	4,56	42	8	18	64	9	17	64	11	31	68	11	28	68	11	27	64	10	26
Master Protein	AT1G30580	GTP binding	0,000	67	22	22	1	394	44,4	6,81	19	6	12	19	6	10	41	11	23	60	16	24	47	14	22	40	12	19
Master Protein	AT1G01100	60S acidic ribosomal protein family ; 60S acidic ribosomal protein family ; 60S acidic ribosomal protein family	0,000	66	5	2	1	112	11,2	4,36	49	2	11	65	3	7	66	3	6	49	2	4	50	3	4	49	2	3
Master Protein	AT4G38510	ATPase, V1 complex, subunit B protein	0,000	66	28	5	1	494	55,1	5,25	52	20	96	52	20	91	62	22	56	56	18	45	59,919028340081	19	45	57	18	48
Master Protein	AT5G47700	60S acidic ribosomal protein family ; 60S acidic ribosomal protein family	0,000	66	4	2	1	113	11,2	4,36	49	2	5	65	3	7	66	3	5	35	1	3	35	1	1	35	1	2
Master Protein	AT4G00810	60S acidic ribosomal protein family ; 60S acidic ribosomal protein family	0,000	66	3	2	1	113	11,3	4,32	50	2	3	30	2	4	14	1	1	14	1	1	14	1	1	14	1	1
Master Protein	AT1G08880	Histone superfamily protein	0,000	66	7	4	1	142	14,8	10,32	14	2	5	26	2	6	36	3	7	45	6	11	53	4	7	64	6	13
Master Protein	AT2G21870	copper ion binding;cobalt ion binding;zinc ion binding	0,000	65	31	31	1	240	27,6	6,67	59	17	88	52	14	68	61	26	80	64	28	66	63,75	27	59	62	22	86
Master Protein	AT3G01390	vacuolar membrane ATPase 10 ; vacuolar membrane ATPase 10	0,000	65	5	5	1	110	12,4	6,00	40	3	11	30	2	10	65	4	14	57	4	12	40	3	10	40	3	9
Master Protein	AT1G51060	histone H2A 10	0,000	65	10	4	1	132	13,9	10,10	46	3	8	46	3	8	59	6	14	62	8	19	59	5	13	65	8	19
Master Protein	AT2G32060	Ribosomal protein L7Ae/L30e/S12e/Gadd45 family protein ; Ribosomal protein L7Ae/L30e/S12e/Gadd45 family protein ; Ribosomal protein L7Ae/L30e/S12e/Gadd45 family protein	0,000	64	7	4	1	144	15,3	5,90	34	5	17	49	4	15	59	5	9	16	2	4	34	4	7	40	6	7
Master Protein	AT3G46440	UDP-XYL synthase 5 ; UDP-XYL synthase 5	0,000	64	23	4	1	341	38,4	7,52	35	9	16	24	7	15	51	17	54	60	16	45	60	16	36	63,049853372434	18	66
Master Protein	AT5G47890	NADH-ubiquinone oxidoreductase B8 subunit, putative	0,000	63	5	5	1	97	10,8	9,44	41	3	6	28	2	4	52	4	9	28	2	4	28	2	4	40	3	4
Master Protein	AT1G30230	Glutathione S-transferase, C-terminal-like;Translation elongation factor EF1B/ribosomal protein S6	0,000	63	10	6	1	260	28,8	4,74	34	6	11	13	3	4	56	7	33	58	8	28	58	8	22	58	9	21
Master Protein	AT1G64190	6-phosphogluconate dehydrogenase family protein	0,000	62	21	9	1	487	53,3	5,45	14	5	8	10	4	7	40	13	21	37	14	21	33	11	15	29	10	14
Master Protein	AT1G47260	gamma carbonic anhydrase 2	0,000	62,589928057554	15	12	1	278	30,0	7,24	42	9	20	41	8	18	62,589928057554	14	41	62,589928057554	13	40	62,589928057554	13	30	47	13	30
Master Protein	AT3G20670	histone H2A 13	0,000	62	7	1	1	132	13,8	10,15	28	2	5	28	2	7	59	5	9	44	5	12	42	4	9	44	5	12
Master Protein	AT5G59290	UDP-glucuronic acid decarboxylase 3	0,000	61,624649859944	23	4	1	357	40,2	8,35	33	9	14	23	7	15	49	17	53	53	15	38	53,781512605042	15	30	60	17	60
Master Protein	AT3G05530	regulatory particle triple-A ATPase 5A	0,000	61	19	18	1	424	47,5	5,03	23	6	7	30	7	9	40	10	14	58	17	20	47	11	14	33	8	9
Master Protein	AT3G53430	Ribosomal protein L11 family protein	0,000	60	8	2	1	166	18,0	8,97	59	7	32	47	6	28	42	6	25	43	6	29	47	6	26	47	6	20
Master Protein	AT5G62300	Ribosomal protein S10p/S20e family protein ; Ribosomal protein S10p/S20e family protein ; Ribosomal protein S10p/S20e family protein	0,000	60	9	2	1	124	13,9	9,72	33	5	40	41	6	36	60	8	37	44	8	26	43	7	29	44	8	28
Master Protein	AT1G01100	60S acidic ribosomal protein family	0,000	60	4	1	1	96	10,0	4,36	16	1	6	35	2	4	60	3	3	16	1	1	16	1	1	16	1	1
Master Protein	AT1G19580	gamma carbonic anhydrase 1	0,000	60	10	8	1	275	30,0	7,59	14	3	5	14	3	3	45	7	9	50	7	10	45	8	10	26	5	6
Master Protein	AT3G47370	Ribosomal protein S10p/S20e family protein ; Ribosomal protein S10p/S20e family protein ; Ribosomal protein S10p/S20e family protein	0,000	59	8	1	1	122	13,7	9,72	33	5	40	42	6	36	59	7	34	43	7	23	42	6	25	43	7	24
Master Protein	AT5G52310	low-temperature-responsive protein 78 (LTI78) / desiccation-responsive protein 29A (RD29A)	0,000	59	23	23	1	710	77,8	4,54	7	3	4	11	4	6	43	15	20	40	15	24	39	16	25	38	16	22
Master Protein	AT4G27090	Ribosomal protein L14	0,000	58,955223880597	13	8	1	134	15,5	10,04	57	10	53	57	10	41	49	7	16	47	10	19	49	9	18	50	9	19
Master Protein	AT5G20920	eukaryotic translation initiation factor 2 beta subunit ; eukaryotic translation initiation factor 2 beta subunit	0,000	58,955223880597	14	14	1	268	30,6	7,20	18	3	6	20	2	3	36	10	14	53	10	18	33	8	11	33	8	13
Master Protein	AT5G63400	adenylate kinase 1	0,000	58	20	19	1	246	26,9	7,36	42	10	36	42	9	25	49	16	62	52	17	56	49	15	51	41	14	45
Master Protein	AT5G39800	Mitochondrial ribosomal protein L27	0,000	58	4	1	1	94	10,5	10,13	57	3	3	57	3	4	47	2	3	35	2	3	10	1	2	10	1	3
Master Protein	AT5G40080	Mitochondrial ribosomal protein L27	0,000	58	4	1	1	94	10,5	10,13	57	3	3	57	3	3	47	2	3	24,468085106383	1	1	0			10	1	1
Master Protein	AT5G20290	Ribosomal protein S8e family protein	0,000	58	17	17	1	222	25,0	10,32	49	12	37	48	10	29	51	12	30	44	11	25	45,045045045045	10	22	48	10	25
Master Protein	AT3G46560	Tim10/DDP family zinc finger protein	0,000	58	5	5	1	93	10,7	5,50	45	4	12	45	4	10	24	2	6	33	3	5	32,258064516129	3	5	46	4	8
Master Protein	AT3G56130	biotin/lipoyl attachment domain-containing protein	0,000	58	8	8	1	281	29,6	8,72	28	4	8	35	5	8	42	5	12	50	7	14	31	5	10	50	7	10
Master Protein	AT3G53870	Ribosomal protein S3 family protein	0,000	57	12	4	1	249	27,3	9,54	52	9	25	52	9	22	48	8	15	53	8	11	44,578313253012	6	8	36,144578313253	8	11
Master Protein	AT1G29250	Alba DNA/RNA-binding protein	0,000	57	6	5	1	130	14,6	5,36	10	1	2	10	1	3	50	4	6	35	4	23	29	4	22	29	3	21
Master Protein	AT5G61170	Ribosomal protein S19e family protein	0,000	57	9	4	1	143	15,7	10,21	48,951048951049	8	23	48,951048951049	8	20	32	5	17	48,951048951049	6	13	57	7	13	48,951048951049	6	13
Master Protein	AT3G02080	Ribosomal protein S19e family protein	0,000	57	9	4	1	143	15,8	10,08	57	9	32	48,951048951049	8	25	32	5	24	57	7	21	57	7	18	57	7	22
Master Protein	AT3G03270	Adenine nucleotide alpha hydrolases-like superfamily protein	0,000	56	6	6	1	159	17,4	7,37	22	2	2	0			56	5	9	56	6	11	55	5	7	45	4	6
Master Protein	AT1G78300	general regulatory factor 2	0,000	56	13	7	1	259	29,1	4,79	20	5	18	20	5	16	36	7	26	44	12	35	45	10	29	26	8	32
Master Protein	AT5G16050	general regulatory factor 5	0,000	56	12	4	1	268	30,2	4,81	18	6	21	17,910447761194	5	16	30	7	26	43	10	36	36	10	28	32	9	36
Master Protein	AT5G02500	heat shock cognate protein 70-1	0,000	55	38	11	1	651	71,3	5,12	43	25	85	42	23	78	53,763440860215	33	226	52	33	139	52	34	129	51	31	114
Master Protein	AT5G11900	Translation initiation factor SUI1 family protein	0,000	55	6	6	1	198	21,6	7,64	4	1	2	4	1	1	25	4	4	38	5	6	25	3	3	4	1	1
Master Protein	AT5G65020	annexin 2	0,000	55	16	16	1	317	36,2	6,10	45	12	21	43	11	21	44,794952681388	12	23	45	13	21	46	12	19	45	13	23
Master Protein	AT3G09440	Heat shock protein 70 (Hsp 70) family protein ; Heat shock protein 70 (Hsp 70) family protein	0,000	55	35	18	1	649	71,1	5,07	45	23	60	48	22	59	46	28	118	53	33	101	53	27	84	47	29	82
Master Protein	AT2G29530	Tim10/DDP family zinc finger protein	0,000	55	5	5	1	107	12,2	5,22	53	4	6	27	2	3	32	3	4	14	1	1	9	1	1	24	2	2
Master Protein	AT1G62740	stress-inducible protein, putative	0,000	54	32	27	1	571	64,5	6,18	24	11	16	22	10	18	45	20	37	45	21	38	48	25	45	38,353765323993	20	38
Master Protein	AT3G06650	ATP-citrate lyase B-1	0,000	54	30	13	1	608	65,8	7,81	47	25	57	44,078947368421	22	52	47	24	80	49	27	67	46	24	48	50,328947368421	26	61
Master Protein	AT3G10090	Nucleic acid-binding, OB-fold-like protein ; Nucleic acid-binding, OB-fold-like protein	0,000	54,6875	8	8	1	64	7,4	10,83	50	6	19	45,3125	5	18	54,6875	7	17	53,125	7	26	53,125	7	22	53,125	7	19
Master Protein	AT5G03340	ATPase, AAA-type, CDC48 protein	0,000	54	42	2	1	810	89,9	5,20	25	16	39	23	15	35	45	33	73	48	32	67	38	25	55	36	26	53
Master Protein	AT3G16410	nitrile specifier protein 4	0,000	54,281098546042	28	28	1	619	67,6	5,15	36	18	46	30	16	39	47	23	56	46	24	76	40	20	59	42	22	64
Master Protein	AT5G65430	general regulatory factor 8	0,000	54	10	4	1	260	29,5	5,39	7	2	8	10	3	9	46	7	12	43	9	19	38	8	18	37	7	15
Master Protein	AT5G35360	acetyl Co-enzyme a carboxylase biotin carboxylase subunit	0,000	54	23	23	1	537	58,4	7,25	31	12	21	30	12	20	42	18	38	40	19	39	34	15	30	44,87895716946	17	25
Master Protein	AT2G46280	TGF-beta receptor interacting protein 1 ; TGF-beta receptor interacting protein 1	0,000	53	13	13	1	328	36,4	6,99	26	7	12	26	7	10	44	9	13	35	10	13	39	11	12	29	9	12
Master Protein	AT3G52930	Aldolase superfamily protein	0,000	53	23	15	1	358	38,5	6,46	40	11	18	30	9	21	51	15	47	42	18	45	45	14	41	50	19	48
Master Protein	AT5G27770	Ribosomal L22e protein family	0,000	53	8	4	1	124	14,0	9,55	37	5	11	28	5	12	37	5	5	53	7	12	45	6	8	51	6	10
Master Protein	AT5G64140	ribosomal protein S28	0,000	53,125	7	7	1	64	7,3	11,17	45,3125	4	9	45,3125	4	11	53,125	7	30	53,125	7	15	53,125	7	13	50	6	9
Master Protein	AT5G09810	actin 7	0,000	53	14	10	1	377	41,7	5,49	31	8	12	27	7	9	39	10	18	38	10	14	46,684350132626	11	17	42	11	18
Master Protein	AT4G09000	general regulatory factor 1	0,000	52	11	5	1	267	29,9	4,81	26	7	21	28	7	19	36	7	25	32	8	32	26	7	25	26	7	35
Master Protein	AT5G66510	gamma carbonic anhydrase 3	0,000	52	12	8	1	258	27,8	7,27	29	6	13	29	6	13	40	8	23	48	9	20	50	10	18	39,922480620155	10	21
Master Protein	AT5G52840	NADH-ubiquinone oxidoreductase-related	0,000	52	13	13	1	169	19,2	4,77	50	10	18	42	8	12	52	11	27	52	13	22	39	8	18	52	10	16
Master Protein	AT5G50850	Transketolase family protein	0,000	52	15	15	1	363	39,2	5,83	30	8	46	40,771349862259	11	43	51	14	77	44	12	49	44	12	46	44	12	47
Master Protein	AT3G23990	heat shock protein 60	0,000	52	26	14	1	577	61,2	5,78	42	22	48	47	19	42	28,42287694974	13	22	44	16	18	37,261698440208	18	21	38	15	22
Master Protein	AT4G13940	S-adenosyl-L-homocysteine hydrolase	0,000	52	28	28	1	485	53,3	5,97	17	7	14	20	9	17	32	15	41	42	22	42	36	16	38	34	15	37
Master Protein	AT1G33140	Ribosomal protein L6 family ; Ribosomal protein L6 family	0,000	52	11	8	1	194	22,0	9,45	51	10	36	46	8	24	47	10	29	39	7	17	39	8	16	45	7	14
Master Protein	AT3G15730	phospholipase D alpha 1	0,000	51	38	38	1	810	91,8	5,87	35	22	84	37	21	72	45	32	105	48	30	72	45	27	70	44	30	69
Master Protein	AT1G61570	translocase of the inner mitochondrial membrane 13	0,000	51	3	3	1	87	9,4	5,36	29	2	11	29	2	12	18	1	4	51	3	5	51	3	4	51	3	6
Master Protein	AT5G26360	TCP-1/cpn60 chaperonin family protein	0,000	51	18	18	1	555	60,3	5,77	29	11	22	27	10	20	41	12	24	31	11	19	31	11	20	35	13	19
Master Protein	AT4G31700	ribosomal protein S6	0,000	51,6	14	4	1	250	28,4	10,61	45,6	11	35	40	10	28	31,2	7	16	39,2	12	25	40,4	12	25	39,2	10	20
Master Protein	AT3G53230	ATPase, AAA-type, CDC48 protein	0,000	51	39	3	1	815	90,3	5,16	26	16	39	25	15	34	42	32	71	42	28	63	34	21	51	33	24	51
Master Protein	AT1G18540	Ribosomal protein L6 family protein	0,000	51	12	8	1	233	26,1	10,10	23,175965665236	5	17	22	5	18	30	5	7	28	6	14	24	6	13	22	5	14
Master Protein	AT5G49460	ATP citrate lyase subunit B 2	0,000	51	29	12	1	608	65,8	7,64	46	25	64	45	24	56	44	24	102	49	26	81	47	21	56	47	25	65
Master Protein	AT2G36460	Aldolase superfamily protein	0,000	51	18	10	1	358	38,4	7,39	30	9	16	23,463687150838	7	19	43	12	34	39	14	38	46,927374301676	13	36	36	13	37
Master Protein	AT5G15090	voltage dependent anion channel 3 ; voltage dependent anion channel 3	0,000	51	11	7	1	274	29,2	8,21	30	6	15	30	6	14	50	9	23	47	10	19	47	10	21	38	9	18
Master Protein	AT5G16130	Ribosomal protein S7e family protein	0,000	51	10	6	1	190	22,0	9,74	30	4	16	42	6	18	45	8	16	26	5	9	31	7	13	24	5	12
Master Protein	AT4G05400	copper ion binding ; copper ion binding	0,000	50,8	16	16	1	250	27,6	9,44	43,6	9	17	38,8	7	16	32	8	9	34,4	9	10	31,2	7	10	29,2	9	12
Master Protein	AT2G31610	Ribosomal protein S3 family protein	0,000	50,8	13	2	1	250	27,5	9,54	37,2	8	23	34	7	20	36,4	8	15	45,2	8	11	34,8	6	8	36,8	8	11
Master Protein	AT3G12390	Nascent polypeptide-associated complex (NAC), alpha subunit family protein	0,000	50	7	4	1	203	22,0	4,48	20	3	4	29,064039408867	4	7	41,871921182266	6	6	31	5	5	29	4	4	31	5	7
Master Protein	AT2G44120	Ribosomal protein L30/L7 family protein	0,000	50	15	4	1	247	28,5	9,88	36	9	21	31	9	19	38	7	12	36	10	17	28	5	11	24	7	13
Master Protein	AT5G38480	general regulatory factor 3	0,000	50	12	6	1	255	28,6	4,79	25	7	24	25	6	19	34	9	33	50	11	35	50	11	31	39	9	37
Master Protein	AT1G24360	NAD(P)-binding Rossmann-fold superfamily protein	0,000	50	17	17	1	319	33,5	9,41	46	12	52	46	13	51	32	10	20	34	8	15	29,153605015674	8	14	34	8	13
Master Protein	AT5G02490	Heat shock protein 70 (Hsp 70) family protein	0,000	50	28	9	1	653	71,3	5,12	39	20	61	36	18	54	40	22	136	48	26	95	42	24	88	41	22	79
Master Protein	AT3G17020	Adenine nucleotide alpha hydrolases-like superfamily protein	0,000	50	6	6	1	163	17,8	6,92	11	1	1	0			43,558282208589	5	10	50	5	9	32	3	4	42	4	5
Master Protein	AT1G07820	Histone superfamily protein ; Histone superfamily protein ; Histone superfamily protein ; histone H4 ; Histone superfamily protein ; Histone superfamily protein ; Histone superfamily protein ; Histone superfamily protein ; Histone superfamily protein	0,000	49	8	8	1	103	11,4	11,47	19	2	3	19	2	2	34	5	10	45	7	9	49	7	9	46	6	9
Master Protein	AT2G37190	Ribosomal protein L11 family protein	0,000	49	7	1	1	166	17,9	8,97	47	6	30	47	6	25	42	6	24	43	6	29	47	6	27	47	6	20
Master Protein	AT3G51800	metallopeptidase M24 family protein	0,000	49	21	21	1	401	43,9	6,99	35	14	34	27,930174563591	11	23	33	12	40	49	18	70	31	14	54	45	16	59
Master Protein	AT4G23885	unknown protein; BEST Arabidopsis thaliana protein match is: unknown protein (TAIR:AT5G24165.1); Has 30201 Blast hits to 17322 proteins in 780 species: Archae - 12; Bacteria - 1396; Metazoa - 17338; Fungi - 3422; Plants - 5037; Viruses - 0; Other Eukaryotes - 2996 (source: NCBI BLink).	0,000	49	3	3	1	77	8,4	9,72	49	2	8	49	3	7	49	3	6	49	2	3	49	2	4	49	2	4
Master Protein	AT2G33210	heat shock protein 60-2	0,000	49	25	13	1	585	61,9	6,68	43	20	41	38,974358974359	18	37	35	15	22	35,042735042735	14	18	32	15	18	23	12	17
Master Protein	AT2G29570	proliferating cell nuclear antigen 2	0,000	48	9	2	1	264	29,2	4,72	22	4	5	13	3	3	29	4	10	31	6	7	23	4	6	25	5	6
Master Protein	AT5G13450	delta subunit of Mt ATP synthase	0,000	48	12	12	1	238	26,3	9,23	34	6	13	33	7	10	45	7	16	41	7	17	46,218487394958	10	13	48	9	15
Master Protein	AT4G16143	importin alpha isoform 2 ; importin alpha isoform 2	0,000	48,411214953271	17	14	1	535	58,9	5,10	9,7196261682243	4	11	8	3	9	36	12	29	42	14	28	24	10	26	24	10	26
Master Protein	AT4G35000	ascorbate peroxidase 3	0,000	48	9	9	1	287	31,6	6,95	13	3	4	0			36	6	11	30	6	8	29	5	8	38	6	9
Master Protein	AT3G49010	breast basic conserved 1 ; breast basic conserved 1 ; breast basic conserved 1	0,000	48	12	1	1	206	23,8	11,02	35	7	52	35	7	45	43	9	28	46	10	32	46	10	30	37,378640776699	9	28
Master Protein	AT3G49010	breast basic conserved 1	0,000	48	12	1	1	204	23,5	11,00	35	6	47	35	6	40	43	9	25	45	9	28	45	9	28	36	8	25
Master Protein	AT1G67350	unknown protein; Has 2 Blast hits to 2 proteins in 1 species: Archae - 0; Bacteria - 0; Metazoa - 0; Fungi - 0; Plants - 2; Viruses - 0; Other Eukaryotes - 0 (source: NCBI BLink). ; unknown protein; FUNCTIONS IN: molecular_function unknown; INVOLVED IN: photorespiration; LOCATED IN: mitochondrial membrane, mitochondrial respiratory chain complex I, respiratory chain complex I; EXPRESSED IN: 24 pl…	0,000	47	4	4	1	98	11,8	5,52	47	3	4	47	3	5	47	4	8	47	3	3	36,734693877551	2	4	47	3	4
Master Protein	AT5G56010	heat shock protein 81-3	0,000	47	32	2	1	699	80,0	5,05	13	8	18	12	8	18	37	24	66	35	26	60	34	23	52	35	20	47
Master Protein	AT3G47930	L-galactono-1,4-lactone dehydrogenase	0,000	47	27	27	1	610	68,5	8,56	19	10	13	14	7	11	40	21	35	35	19	29	41	19	27	37	17	24
Master Protein	AT5G20720	chaperonin 20 ; chaperonin 20 ; chaperonin 20	0,000	47	8	8	1	253	26,8	8,88	20	3	4	15	2	2	36	4	6	40	6	10	44	6	10	40	5	6
[truncated: 3,107 more rows]

## Sheet: Table 3
Master	Accession	Description	Exp. q-value	Coverage	# Peptides	# Protein Groups	# AAs	MW [kDa]	calc. pI	Coverage A2 Mascot	# Peptides A2 Mascot	# PSMs A2 Mascot	Coverage B2 Mascot	# Peptides B2 Mascot	# PSMs B2 Mascot	Coverage C2 Mascot	# Peptides C2 Mascot	# PSMs C2 Mascot	Coverage D2 Mascot	# Peptides D2 Mascot	# PSMs D2 Mascot	Coverage E2 Mascot	# Peptides E2 Mascot	# PSMs E2 Mascot	Coverage F2 Mascot	# Peptides F2 Mascot	# PSMs F2 Mascot
[truncated: 3,086 more rows]

[truncated: 3 more sheets: Table 4, Table 5, Table 6]
